# Supplementary material for: An effective approach for annotation of protein families with low sequence similarity and conserved motifs: identifying GDSL hydrolases across the plant kingdom
Source: BMC Bioinformatics. 2016 Feb 18;17:91. doi: 10.1186/s12859-016-0919-7 (PMC4757993; doi:10.1186/s12859-016-0919-7)
Supplement: Additional file 3: — Revised list of GDSL sequences. Analyses of GDSL sequences from different proteomes are given in separate sheets. In each sheet, table A shows GDSL sequences from the RefSeq proteomes identified in this study; table B shows previously reported GDSL sequences not identified in our study but traced in RefSeq via provided gene loci [9]; and table C shows previously reported GDSL sequences [9] that could not be traced since standard gene identifiers were not provided. (XLSX 59 kb) [file 12859_2016_919_MOESM3_ESM.xlsx]

## Sheet: A. thaliana
A - Sequences with GDSL Blocks I, III and V				B - Analysis of previously reported GDSL sequences (Volokita et al, 2011)
identified here by motif-HMM scanning				in this study found to lack conserved motifs
	GenBank Acc. No.	TAIR gene locus			GenBank Acc. No.	TAIR gene locus	Lacking
1	AEE29942.1	AT1G20135		1	AEE33038.1	AT1G54030	Block I
2	AEE33560.1	AT1G58725		2	AEE77805.1	AT3G43550	Block V
3	AEE33577.1	AT1G59406		3	AEE83719.1	AT4G16230	Block V
4	AEC09502.1	AT2G38180
5	AEE75014.1	AT3G11210
6	AED95315.1	AT5G45920
7	AED97675.1	AT5G62930
8	AEE30995.1*	AT1G28570
9	AEE30994.1
10	AEE29940.1*	AT1G20130
11	AEE29939.1
12	AEE31010.1*	AT1G28660
13	AEE31011.1
14	AEE31371.1*	AT1G31550
15	AEE31372.1
16	AEE33147.1*	AT1G54790
17	AEE33149.1*
18	AEE33148.1
19	AEE35769.1*	AT1G75880
20	AEE35768.1
21	AEE35771.1*	AT1G75890
22	AEE35770.1
23	AEE35775.1*	AT1G75920
24	AEE35776.1*
25	AEE35774.1
26	AEE84114.1*	AT4G18970
27	AEE84113.1
28	AEE85252.1*	AT4G26790
29	AEE85253.1
30	AEE28063.1	AT1G06990
31	AEE28436.1	AT1G09390
32	AEE29938.1	AT1G20120
33	AEE29941.1	AT1G20132
34	AEE30395.1	AT1G23500
35	AEE30996.1	AT1G28580
36	AEE30998.1	AT1G28590
37	AEE30999.1	AT1G28600
38	AEE31002.1	AT1G28610
39	AEE31008.1	AT1G28640
40	AEE31009.1	AT1G28650
41	AEE31012.1	AT1G28670
42	AEE31115.1	AT1G29660
43	AEE31116.1	AT1G29670
44	AEE31628.1	AT1G33811
45	AEE33025.1	AT1G53920
46	AEE33028.1	AT1G53940
47	AEE33032.1	AT1G53990
48	AEE33033.1	AT1G54000
49	AEE33034.1	AT1G54010
50	AEE33035.1	AT1G54020
51	AEE33421.1	AT1G56670
52	AEE33548.1	AT1G58430
53	AEE33555.1	AT1G58480
54	AEE34703.1	AT1G67830
55	AEE35163.1	AT1G71120
56	AEE35180.1	AT1G71250
57	AEE35214.1	AT1G71691
58	AEE35485.1	AT1G73610
59	AEE35596.1	AT1G74460
60	AEE35772.1	AT1G75900
61	AEE35773.1	AT1G75910
62	AEE35778.1	AT1G75930
63	AEC05775.1	AT2G03980
64	AEC05848.1	AT2G04570
65	AEC06838.1	AT2G19010
66	AEC06843.1	AT2G19050
67	AEC06844.1	AT2G19060
68	AEC07463.1	AT2G23540
69	AEC07592.1	AT2G24560
70	AEC07985.1	AT2G27360
71	AEC08359.1	AT2G30220
72	AEC08369.1	AT2G30310
73	AEC08558.1	AT2G31540
74	AEC09233.1	AT2G36325
75	AEC09802.1	AT2G40250
76	AEC10195.1	AT2G42990
77	AEE74063.1	AT3G04290
78	AEE74201.1	AT3G05180
79	AEE74837.1	AT3G09930
80	AEE75487.1	AT3G14210
81	AEE75488.1	AT3G14220
82	AEE75489.1	AT3G14225
83	AEE75570.1	AT3G14820
84	AEE75804.1	AT3G16370
85	AEE77155.1	AT3G26430
86	AEE77385.1	AT3G27950
87	AEE77806.1	AT3G43570
88	AEE78419.1	AT3G48460
89	AEE78663.1	AT3G50400
90	AEE79037.1	AT3G53100
91	AEE80331.1	AT3G62280
92	AEE81985.1	AT4G01130
93	AEE82950.1	AT4G10950
94	AEE85543.1	AT4G28780
95	AEE85725.1	AT4G30140
96	AED90632.1	AT5G03600
97	AED90633.1	AT5G03610
98	AED90657.1	AT5G03810
99	AED90658.1	AT5G03820
100	AED90679.1	AT5G03980
101	AED91306.1	AT5G08460
102	AED92036.1	AT5G14450
103	AED92196.1	AT5G15720
104	AED92562.1	AT5G18430
105	AED93082.1	AT5G22810
106	AED93898.1	AT5G33370
107	AED94220.1	AT5G37690
108	AED94623.1	AT5G40990
109	AED94740.1	AT5G41890
110	AED94775.1	AT5G42170
111	AED95282.1	AT5G45670
112	AED95314.1	AT5G45910
113	AED95319.1	AT5G45950
114	AED95320.1	AT5G45960
115	AED96573.1	AT5G55050
116	AED97714.1	AT5G63170
Grey - novel or revised GDSL sequences
Not shaded -100% match to Volokita et al. (2011) GDSL list
*isoforms

## Sheet: S. bicolor
A - Sequences with GDSL Blocks I, III and V				B - Comparison of GDSL sequences associated with the same gene locus
identified here by motif-HMM scanning				but obtained from two different sources
					provided by Volokita et al (2011)		retrieved in this study (2014 -NCBI )
	Refseq Acc. No.	Gene locus			Gene locus	Description	Refseq Acc. No.	Lacking
1	XP_002454944.1	Sb03g001930		1	Sb02g000860	Blocks I and V	XP_002461319.1	Blocks I and V
2	XP_002447541.1	Sb06g003040		2	Sb02g036930	Blocks I and V	XP_002460887.1	Blocks I and V
3	XP_002437859.1	Sb10g003880		3	Sb05g000990	Block V	XP_002450131.1	Block V
4	XP_002463471.1	Sb01g000430		4	Sb05g001770	Block V	XP_002450193.1	Block V
5	XP_002463534.1	Sb01g001540		5	Sb05g002280	Block I	XP_002450232.1	Block I
6	XP_002466664.1	Sb01g011850		6	Sb01g015850	np	XP_002464302.1	Block I
7	XP_002464304.1	Sb01g015860		7	Sb01g023240	np	XP_002467298.1	Block I
8	XP_002464307.1	Sb01g015890		8	Sb10g025020	np	XP_002438721.1	Block I
9	XP_002467122.1	Sb01g020000		9	Sb10g027580	np	XP_002438873.1	Block V
10	XP_002464577.1	Sb01g021130		10	Sb02g002870	np	XP_002459342.1	Block V
11	XP_002467296.1	Sb01g023210		11	Sb02g043465	np	XP_002461244.1	Block V
12	XP_002464757.1	Sb01g026440		12	Sb03g013400	np	XP_002455582.1	Block I
13	XP_002467396.1	Sb01g027030		13	Sb05g001040	np	XP_002448896.1	Block III
14	XP_002467972.1	Sb01g037330		14	Sb05g002270	np	XP_002450231.1	Block I
15	XP_002459341.1	Sb02g002860		15	Sb09g004580	np	XP_002440648.1	Block V
16	XP_002461987.1	Sb02g011940		16	Sb01g023244	complete GDSL lipase	XP_002467299.1	Block V
17	XP_002459883.1	Sb02g012990		17	Sb07g023530	complete GDSL lipase	XP_002445657.1	Blocks I and III
18	XP_002462124.1	Sb02g019550		18	Sb08g004120	complete GDSL lipase	XP_002442868.1	Blocks V
19	XP_002460017.1	Sb02g020850		np - not provided
20	XP_002462749.1	Sb02g031310
21	XP_002463099.1	Sb02g037820		C - Analysis of previously reported GDSL sequences; standard gene locus was not provided
22	XP_002461107.1	Sb02g040890		These seqeunces were not present in RefSeq proteome
23	XP_002461110.1	Sb02g040940
24	XP_002463272.1	Sb02g040950			provided by Volokita et al (2011)
25	XP_002463355.1	Sb02g042280			Gene locus	Description
26	XP_002457106.1	Sb03g001320		1	Sb04g026060	np
27	XP_002454932.1	Sb03g001650		2	Sb06g033200	np
28	XP_002454933.1	Sb03g001670		3	Sb10g003890	complete GDSL lipase
29	XP_002457133.1	Sb03g001810		4	Sb10g028360	complete GDSL lipase
30	XP_002457134.1	Sb03g001820		5	Sb10g030570	complete GDSL lipase
31	XP_002457135.1	Sb03g001830		6	Sb04g028415	complete GDSL lipase
32	XP_002457136.1	Sb03g001840		7	Sb04g032260	complete GDSL lipase
33	XP_002457137.1	Sb03g001850		8	Sb08g007150	complete GDSL lipase
34	XP_002457138.1	Sb03g001860		9	Sb09g006550	complete GDSL lipase
35	XP_002457139.1	Sb03g001870		10	Sb09g019710	complete GDSL lipase
36	XP_002457140.1	Sb03g001880		np - not provided
37	XP_002457210.1	Sb03g003340
38	XP_002457557.1	Sb03g009300
39	XP_002455576.1	Sb03g013350
40	XP_002455579.1	Sb03g013370
41	XP_002455881.1	Sb03g026750
42	XP_002458147.1	Sb03g027670
43	XP_002455947.1	Sb03g027770
44	XP_002456052.1	Sb03g029580
45	XP_002456053.1	Sb03g029590
46	XP_002456054.1	Sb03g029600
47	XP_002456055.1	Sb03g029610
48	XP_002456059.1	Sb03g029650
49	XP_002456282.1	Sb03g033460
50	XP_002456353.1	Sb03g034560
51	XP_002458703.1	Sb03g038590
52	XP_002459135.1	Sb03g046440
53	XP_002451338.1	Sb04g000310
54	XP_002451409.1	Sb04g001560
55	XP_002451694.1	Sb04g006050
56	XP_002451695.1	Sb04g006070
57	XP_002451875.1	Sb04g009090
58	XP_002453668.1	Sb04g010100
59	XP_002451978.1	Sb04g011320
60	XP_002452237.1	Sb04g022180
61	XP_002454138.1	Sb04g025300
62	XP_002454139.1	Sb04g025310
63	XP_002452415.1	Sb04g025350
64	XP_002452598.1	Sb04g028830
65	XP_002452772.1	Sb04g032270
66	XP_002454777.1	Sb04g037130
67	XP_002450809.1	Sb05g018910
68	XP_002446658.1	Sb06g019980
69	XP_002446760.1	Sb06g021990
70	XP_002448325.1	Sb06g025280
71	XP_002448326.1	Sb06g025290
72	XP_002446974.1	Sb06g026120
73	XP_002443746.1	Sb07g001270
74	XP_002442298.1	Sb08g017630
75	XP_002443379.1	Sb08g018530
76	XP_002442352.1	Sb08g018740
77	XP_002442544.1	Sb08g021590
78	XP_002440646.1	Sb09g004550
79	XP_002439448.1	Sb09g006570
80	XP_002439449.1	Sb09g006580
81	XP_002439450.1	Sb09g006590
82	XP_002439451.1	Sb09g006600
83	XP_002439816.1	Sb09g020670
84	XP_002441243.1	Sb09g023010
85	XP_002441391.1	Sb09g025780
86	XP_002436319.1	Sb10g000370
87	XP_002436473.1	Sb10g003340
88	XP_002436480.1	Sb10g003420
89	XP_002436507.1	Sb10g003900
90	XP_002437861.1	Sb10g003930
91	XP_002437870.1	Sb10g004120
92	XP_002436754.1	Sb10g008190
93	XP_002436814.1	Sb10g009310
94	XP_002438500.1	Sb10g020940
95	XP_002438501.1	Sb10g020950
96	XP_002437156.1	Sb10g022150
97	XP_002437291.1	Sb10g024300
98	XP_002438715.1	Sb10g024910
99	XP_002438722.1	Sb10g025030
100	XP_002437377.1	Sb10g025850
101	XP_002437412.1	Sb10g026470
102	XP_002439048.1	Sb10g030530
103	XP_002439049.1	Sb10g030540
104	XP_002439050.1	Sb10g030550
105	XP_002439051.1	Sb10g030560
Grey - novel or revised GDSL sequences
Not shaded -100% match to Volokita et al. (2011) GDSL list

## Sheet: O. sativa
A - Sequences with GDSL Blocks I, III and V				B - Comparison of GDSL sequences associated with the same gene locus but obtained from two different sources
identified here by motif-HMM scanning
					provided by Volokita et al. (2011)		retrieved in this study (2014 -NCBI )
	GenBank Acc. No.	Gene locus			Gene locus	Lacking	Refseq Acc. No.	Lacking
1	BAH90963.1	Os01g0216900		1	Os02g0291600	Blocks I and V	BAF08509.1	Blocks I and V
2	BAF13879.1	Os03g0859100		2	Os02g0292600	Blocks I and V	BAF08510.1	Blocks I and V
3	BAH92935.1	Os05g0133401		3	Os01g0651300	np	BAF05645.1	Blocks III and V
4	BAF26765.1	Os10g0476700		4	Os02g0604000	np	BAF09280.1	Block I
5	BAB55727.1	Os01g0214200		5	Os05g0159300	np	BAF16630.2	Blocks I and III
6	BAF04300.1*			6	Os05g0506500	np	BAF17899.1	Block III
7	BAB55734.1	Os01g0215000		7	Os06g0129600	np	BAH93310.1	Blocks I, III and V
8	BAF04307.2*			8	np	BAD81454.1	BAD81454.1	Block V
9	BAF04310.1	Os01g0215700		9	np	BAD87113.1	BAD87113.1	Blocks I and III
10	BAA94228.1*			10	Os01g0215500	complete GDSL lipase	BAH90962.1	Blocks I and III
11	BAB56037.1	na		11	Os01g0216500	complete GDSL lipase	BAF04314.2	Blocks I and III
12	BAB68101.1	na		12	Os01g0330100	complete GDSL lipase	BAH91040.1	Blocks I, III and V
13	BAB89203.1	na		13	Os01g0331100	complete GDSL lipase	BAH91042.1	Blocks I and III
14	BAD61510.1	na		14	Os01g0612900	complete GDSL lipase	BAF05474.2	Blocks III and V
15	BAD68794.1	na		15	Os01g0650200	complete GDSL lipase	BAF05638.1	Block V
16	BAD73014.1	na		16	Os01g0651000	complete GDSL lipase	BAF05642.2	Blocks I and III
17	BAD73164.1	na		17	Os01g0728100	complete GDSL lipase	BAH91280.1	Blocks III and V
18	BAD73016.1	na		18	Os01g0748500	complete GDSL lipase	BAF06154.2	Blocks III and V
19	BAA94220.1	Os01g0216400		19	Os01g0827700	complete GDSL lipase	BAF06597.2	Block V
20	BAF04313.1*			20	Os02g0458800	complete GDSL lipase	BAF08695.2	Blocks III and V
21	BAD54714.1	Os01g0329900		21	Os03g0580200	complete GDSL lipase	BAF12465.1	Blocks I and III
22	BAF04838.1*			22	Os05g0401000	complete GDSL lipase	BAF17399.2	Blocks III and V
23	BAD73162.1	Os01g0214600		23	Os06g0725200	complete GDSL lipase	BAF20534.1	Block I
24	BAB55732.1	Os01g0214800		24	Os07g0668300	complete GDSL lipase	BAF22493.1	Block V
25	BAH91635.1	Os02g0290900		25	Os10g0394000	complete GDSL lipase	BAH94866.1	Blocks I and III
26	BAF19500.2	Os06g0351700		26	Os12g0274200	complete GDSL lipase	BAF29577.1	Block V
27	BAA94224.1	Os01g0216000		27	Os12g0566700	complete GDSL lipase	BAF30075.2	Block I
28	BAD73013.1	Os01g0216300
29	BAF04355.1	Os01g0223000
30	BAD81305.1	Os01g0223200
31	BAB89190.1	Os01g0649900		C - Analysis of previously reported GDSL sequences which were not present in RefSeq
32	BAB89202.1	Os01g0650900
33	BAD81858.1	Os01g0832100			Gene locus	Volokita et al (2011) identifier	Analysis of the sequence provided by Volokita et al.	GenBank Acc. No.
34	BAF07561.1	Os02g0110000		1	np	Os02_08	lacking Block I	BAD21462.1
35	BAF08055.1	Os02g0189300		2	np	Os02_12	lacking Block III	EAZ23767
36	BAF08358.1	Os02g0250400		3	np	Os02_02	np	BAD08129.1
37	BAH91797.1	Os02g0608801		4	np	Os03_02	np	ABF96121.1
38	BAF09355.1	Os02g0617400		5	np	Os03_03	np	ABF96122.1
39	BAF09602.1	Os02g0669000		6	np	Os02_09	np	np
40	BAF09944.1	Os02g0732800		7	np	Os02_03	complete GDSL lipase	BAD15530.1
41	BAF09986.1	Os02g0740400		8	np	Os02_16	complete GDSL lipase	BAD28304.1
42	BAF10424.1	Os02g0816200		9	np	Os03_05	complete GDSL lipase	EAZ27028.1
43	BAF11828.1	Os03g0310000		10	np	Os04_02	complete GDSL lipase	CAD41059.2
44	BAF12089.1	Os03g0365800		11	np	Os05_01	complete GDSL lipase	AAT85172.1
45	BAF12466.1	Os03g0580800		12	np	Os10_03	complete GDSL lipase	AAM22734.1
46	BAF12469.1	Os03g0581400		13	np	Os03_08	complete GDSL lipase	AAP05787.1
47	BAF12828.1	Os03g0683800		14	np	Os05_13 (14)	complete GDSL lipase	EAZ34875.1
48	BAF13786.1	Os03g0844600		15	np	Os06_03	complete GDSL lipase	EAZ35837
49	BAF15178.1	Os04g0507700		16	Os01g46080	Os01_18	complete GDSL lipase	np
50	BAF15545.1	Os04g0577300		17	Os01g46090	Os01_19	complete GDSL lipase	np
51	BAF16002.1	Os04g0650200		18	np	Os01_21	complete GDSL lipase	EAZ12906
52	BAF16629.1	Os05g0159200		19	np	Os02_00	complete GDSL lipase	np
53	BAF16826.2	Os05g0209600		np - not provided
54	BAF16827.1	Os05g0210100
55	BAF16828.2	Os05g0210400
56	BAF17488.1	Os05g0419800
57	BAF17713.1	Os05g0468500
58	BAF17900.1	Os05g0506600
59	BAF17901.2	Os05g0506700
60	BAF17971.1	Os05g0518300
61	BAF18722.1	Os06g0148200
62	BAF18769.1	Os06g0156600
63	BAF18770.1	Os06g0156700
64	BAF18772.1	Os06g0157000
65	BAF18792.1	Os06g0160200
66	BAF19129.2	Os06g0229400
67	BAF19235.1	Os06g0257600
68	BAF19499.1	Os06g0351500
69	BAF19699.1	Os06g0531600
70	BAF19700.1	Os06g0531900
71	BAF19784.1	Os06g0560700
72	BAF20059.1	Os06g0636700
73	BAF20354.1	Os06g0694200
74	BAF20533.1	Os06g0725100
75	BAF22042.1	Os07g0586100
76	BAF22043.1	Os07g0586200
77	BAF22348.1	Os07g0642200
78	BAF22749.1	Os08g0112900
79	BAF24452.1	Os08g0565900
80	BAF24540.1	Os09g0132200
81	BAF24542.1	Os09g0132900
82	BAF24577.1	Os09g0247600
83	BAF25722.1	Os09g0540400
84	BAF25879.1	Os09g0567800
85	BAF26055.1	Os10g0140300
86	BAF26431.1	Os10g0392900
87	BAF26434.1	Os10g0393800
88	BAF26596.1	Os10g0438600
89	BAF26700.1	Os10g0463200
90	BAH95292.1	Os11g0521000
91	BAF28925.1	Os11g0708400
Grey - novel or revised GDSL sequences
Not shaded -100% match to Volokita et al. (2011) GDSL list
*isoforms
Note: duplicated sequences
23	BAD73162.1	Os01g0214600▪BAD73016.1▪
25	BAH91635.1	Os02g0290900▪BAD21752.1▪
▪ Volokita et al. (2011)

## Sheet: P. patens
A - Sequences with GDSL Blocks I, III and V				B - Analysis of previously reported GDSL sequences (Volokita et al, 2011)
identified here by motif-HMM scanning				which were not present in RefSeq proteome
	GenBank Acc. No.				Volokita et al (2011)	Description
1	EDQ49114.1			1	Pp169_01	Lacking Block I
2	EDQ49218.1			2	Pp175_02	Lacking Block I
3	EDQ50049.1			3	Pp181_01	Lacking Block III
4	EDQ53609.1			4	Pp181_03	Lacking Block III
5	EDQ54675.1			5	Pp225_01	Lacking Block I
6	EDQ57798.1			6	Pp26_01	Lacking Block I
7	EDQ58061.1			7	Pp2_01	np
8	EDQ61288.1			8	Pp220_01	np
9	EDQ63975.1			9	Pp222_01	np
10	EDQ68633.1			10	Pp228_01	np
11	EDQ69637.1			11	Pp28_01	np
12	EDQ70668.1			12	Pp330_01	np
13	EDQ80297.1			13	pp63_01	np
14	EDQ82130.1			14	Pp13_01	complete GDSL lipase
15	EDQ83139.1			15	Pp135_01	complete GDSL lipase
16	EDQ49421.1			16	Pp15_01	complete GDSL lipase
17	EDQ49624.1			17	Pp215_01	complete GDSL lipase
18	EDQ49924.1			18	Pp225_02	complete GDSL lipase
19	EDQ53316.1			19	Pp237_01	complete GDSL lipase
20	EDQ57483.1			20	Pp28_02	complete GDSL lipase
21	EDQ58188.1			21	Pp281_01	complete GDSL lipase
22	EDQ59168.1			22	Pp306_01	complete GDSL lipase
23	EDQ59620.1			23	Pp35_01	complete GDSL lipase
24	EDQ60453.1			24	Pp445_01	complete GDSL lipase
25	EDQ60560.1			25	Pp53_01	complete GDSL lipase
26	EDQ60863.1			26	Pp570_01	complete GDSL lipase
27	EDQ62392.1			27	Pp646_01	complete GDSL lipase
28	EDQ63659.1			28	Pp65_01	complete GDSL lipase
29	EDQ64648.1			29	Pp68_01	complete GDSL lipase
30	EDQ65212.1			np - not provided
31	EDQ69807.1
32	EDQ70574.1
33	EDQ70825.1
34	EDQ73070.1
35	EDQ73236.1
36	EDQ75918.1
37	EDQ75919.1
38	EDQ76249.1
39	EDQ77195.1
40	EDQ77603.1
41	EDQ79932.1
42	EDQ81172.1
43	EDQ82131.1
Grey - novel or revised GDSL sequences
Not shaded -100% match to Volokita et al. (2011) GDSL list

## Sheet: P. trichocarpa
A - Sequences with GDSL Blocks I, III and V				B - Analysis of previously reported GDSL sequences
identified here by motif-HMM scanning				which were not present in RefSeq proteome
	GenBank Acc. No.				Volokita et al (2011)	Description
1	EEE73532.1			1	Pt2_03	Lacking Block III
2	EEE75098.1			2	Ptsc133_03	Lacking Block V
3	EEE75453.1			3	Pt10_01	np
4	EEE76580.1			4	Pt10_03	np
5	EEE77365.1			5	Pt10_04b	np
6	EEE78880.1			6	Pt11_03	np
7	EEE80263.1			7	Pt11_07	np
8	EEE80807.1			8	Pt12_03	np
9	EEE80839.1			9	Pt12_04	np
10	EEE82188.1			10	Pt12_06	np
11	EEE82217.1			11	Pt16_01	np
12	EEE83054.1			12	Pt16_02	np
13	EEE83844.1			13	Pt17_01	np
14	EEE84185.1			14	Pt18_02	np
15	EEE85598.1			15	Pt18_08	np
16	EEE86263.1			16	Pt3_04	np
17	EEE86264.1			17	Pt4_04	np
18	EEE88586.1			18	Pt5_01	np
19	EEE89694.1			19	Pt6_01	np
20	EEE91790.1			20	Pt8_01	np
21	EEE92663.1			21	Pt8_01b	np
22	EEE93748.1			22	Pt8_02	np
23	EEE95432.1			23	Ptsc1102_01	np
24	EEE95645.1			24	Ptsc117_01	np
25	EEE96274.1			25	Ptsc121_02	np
26	EEE97361.1			26	Ptsc1556_01	np
27	EEE97364.1			27	Ptsc165_01	np
28	EEE97449.1			28	Ptsc1987_01	np
29	EEE98042.1			29	Ptsc57_01	np
30	EEE99159.1			30	Ptsc619_01	np
31	EEE99742.1			31	Ptsc872_01	np
32	EEF01616.1			32	Pt1_01	complete GDSL sequence
33	EEF02386.1			33	Pt1_02	complete GDSL sequence
34	EEF03600.1			34	Pt1_03	complete GDSL sequence
35	EEF04738.1			35	Pt10_04	complete GDSL sequence
36	EEF04740.1			36	Pt11_01	complete GDSL sequence
37	EEF08615.1			37	Pt11_04	complete GDSL sequence
38	EEF09913.1			38	Pt11_06	complete GDSL sequence
39	EEF10414.1			39	Pt12_01	complete GDSL sequence
40	EEF10821.1			40	Pt13_04	complete GDSL sequence
41	EEF12348.1			41	Pt133_01	complete GDSL sequence
42	EEE71901.1			42	Pt14_01	complete GDSL sequence
43	EEE73533.1			43	Pt18_01	complete GDSL sequence
44	EEE74028.1			44	Pt18_06	complete GDSL sequence
45	EEE74096.1			45	Pt18_07	complete GDSL sequence
46	EEE74180.1			46	Pt19_03	complete GDSL sequence
47	EEE76496.1			47	Pt19_04	complete GDSL sequence
48	EEE78635.1			48	Pt2_04	complete GDSL sequence
49	EEE79001.1			49	Pt2_05	complete GDSL sequence
50	EEE79225.1			50	Pt2_07	complete GDSL sequence
51	EEE79226.1			51	Pt2_08	complete GDSL sequence
52	EEE80262.1			52	Pt2_09	complete GDSL sequence
53	EEE80869.1			53	Pt2_10	complete GDSL sequence
54	EEE81228.1			54	Pt2_11	complete GDSL sequence
55	EEE82368.1			55	Pt4_03	complete GDSL sequence
56	EEE84867.1			56	Pt4_06	complete GDSL sequence
57	EEE85557.1			57	Pt5_03	complete GDSL sequence
58	EEE85608.1			58	Pt6_02	complete GDSL sequence
59	EEE86401.1			59	Pt8_03	complete GDSL sequence
60	EEE86723.1			60	Pt8_04	complete GDSL sequence
61	EEE87596.1			61	Pt8_05	complete GDSL sequence
62	EEE89127.1			62	Ptsc131_01	complete GDSL sequence
63	EEE89565.1			63	Ptsc1501_01	complete GDSL sequence
64	EEE89566.1			64	Ptsc1587_01	complete GDSL sequence
65	EEE90871.1			65	Ptsc185_01	complete GDSL sequence
66	EEE91213.1			66	Ptsc2013_01	complete GDSL sequence
67	EEE93944.1			67	Ptsc406_01	complete GDSL sequence
68	EEE94430.1			68	Ptsc619_02	complete GDSL sequence
69	EEE94952.1			np - not provided
70	EEE95047.1
71	EEE95048.1
72	EEE95880.1
73	EEE96822.1
74	EEE97049.1
75	EEE97362.1
76	EEE97955.1
77	EEE99470.1
78	EEE99471.1
79	EEE99740.1
80	EEE99741.1
81	EEF00337.1
82	EEF00761.1
83	EEF02170.1
84	EEF02574.1
85	EEF02676.1
86	EEF03512.1
87	EEF03597.1
88	EEF03599.1
89	EEF05796.1
90	EEF06975.1
91	EEF07673.1
92	EEF08127.1
93	EEF08752.1
94	EEF08753.1
95	EEF08911.1
96	EEF10262.1
97	EEF11856.1
98	EEF11857.1
Grey - novel or revised GDSL sequences
Not shaded -100% match to Volokita et al (2011) GDSL list

## Sheet: V. vinifera
A - Sequences with GDSL Blocks I, III and V				B - Analysis of previously reported GDSL sequences
identified here by motif-HMM scanning				which were not present in RefSeq proteome
	GenBank Acc. No.				Volokita et al (2011)	Description
1	CBI40971.3			1	Vv9_04	Lacking Block V
2	CBI34592.3			2	Vvur_08	Lacking Block V
3	CBI35811.3			3	Vv14_09	Lacking Block V
4	CBI16594.3			4	Vv8_01	np
5	CBI30663.3			5	Vv9_02	np
6	CBI16914.3			6	Vv9_08	np
7	CBI38125.3			7	Vv14_12	np
8	CBI35813.3			8	Vv1_05	complete GDSL sequence
9	CBI30763.3			9	Vv1_06	complete GDSL sequence
10	CBI35233.3			10	Vv2_01	complete GDSL sequence
11	CBI35225.3			11	Vv2_02	complete GDSL sequence
12	CBI39225.3			12	Vv3_01	complete GDSL sequence
13	CBI16915.3			13	Vv3_02	complete GDSL sequence
14	CBI30266.3			14	Vv5_01	complete GDSL sequence
15	CBI30762.3			15	Vv5_02	complete GDSL sequence
16	CBI26368.3			16	Vv5_03	complete GDSL sequence
17	CBI15870.3			17	Vv06_00	complete GDSL sequence
18	CBI28884.3			18	Vv06_00b	complete GDSL sequence
19	CBI33516.3			19	Vv6_01	complete GDSL sequence
20	CBI35807.3			20	Vv7_04	complete GDSL sequence
21	CBI16917.3			21	Vv8_02	complete GDSL sequence
22	CBI35814.3			22	Vv8_03	complete GDSL sequence
23	CBI14877.3			23	Vv9_01	complete GDSL sequence
24	CBI17099.3			24	Vv9_06	complete GDSL sequence
25	CBI30638.3			25	Vv9_07	complete GDSL sequence
26	CBI19913.3			26	Vv9_10	complete GDSL sequence
27	CBI39639.3			27	Vv9_12	complete GDSL sequence
28	CBI30659.3			28	Vv9_13	complete GDSL sequence
29	CBI34837.3			29	Vv10_01	complete GDSL sequence
30	CBI19910.3			30	Vv10_02	complete GDSL sequence
31	CBI37002.3			31	Vv10_03	complete GDSL sequence
32	CBI30208.3			32	Vv10_04	complete GDSL sequence
33	CBI16795.3			33	Vv10_05	complete GDSL sequence
34	CBI15017.3			34	Vv12_01	complete GDSL sequence
35	CBI37762.3			35	Vv12_02	complete GDSL sequence
36	CBI37763.3			36	Vv12_03	complete GDSL sequence
37	CBI25488.3			37	Vv14_01	complete GDSL sequence
38	CBI34838.3			38	Vv14_04	complete GDSL sequence
39	CBI36031.3			39	Vv14_05	complete GDSL sequence
40	CBI35231.3			40	Vv14_06	complete GDSL sequence
41	CBI19908.3			41	Vv14_08	complete GDSL sequence
42	CBI30390.3			42	Vv14_10	complete GDSL sequence
43	CBI18440.3			43	Vv14_11	complete GDSL sequence
44	CBI19020.3			44	Vv17_02	complete GDSL sequence
45	CBI34498.3			45	Vv18_02	complete GDSL sequence
46	CBI28654.3			46	Vv18_04	complete GDSL sequence
47	CBI28653.3			47	Vv18_06	complete GDSL sequence
48	CBI28652.3			48	Vv18_07	complete GDSL sequence
49	CBI30765.3			49	Vv18_08	complete GDSL sequence
50	CBI35809.3			50	Vv18_09	complete GDSL sequence
51	CBI18441.3			51	Vv18_12	complete GDSL sequence
52	CBI37236.3			52	Vv1r_01	complete GDSL sequence
53	CBI35812.3			53	Vv14r_01	complete GDSL sequence
54	CBI26692.3			54	Vv15r_01	complete GDSL sequence
55	CBI15216.3			55	Vvur_01	complete GDSL sequence
56	CBI39527.3			56	Vvur_02	complete GDSL sequence
57	CBI16916.3			57	Vvur_03	complete GDSL sequence
58	CBI30761.3			58	Vvur_04	complete GDSL sequence
59	CBI35239.3			59	Vvur_07	complete GDSL sequence
60	CBI27701.3			60	Vvur_10	complete GDSL sequence
61	CBI39224.3			61	Vvur_11	complete GDSL sequence
62	CBI16986.3			np - not provided
63	CBI26656.3
64	CBI27751.3
65	CBI40467.3
66	CBI19907.3
67	CBI26933.3
68	CBI16796.3
69	CBI16797.3
70	CBI36030.3
71	CBI19019.3
72	CBI34924.3
73	CBI36737.3
74	CBI19909.3
75	CBI37001.3
76	CBI36776.3
77	CBI18439.3
78	CBI16798.3
79	CBI32324.3
80	CBI37000.3
Grey - novel or revised GDSL sequences
Not shaded -100% match to Volokita et al (2011) GDSL list
