# Supplementary material for: An effective approach for annotation of protein families with low sequence similarity and conserved motifs: identifying GDSL hydrolases across the plant kingdom
Source: BMC Bioinformatics. 2016 Feb 18;17:91. doi: 10.1186/s12859-016-0919-7 (PMC4757993; doi:10.1186/s12859-016-0919-7)
Supplement: Additional file 4: — List of sequences from Pfam family PF00657. GDSL lipases are shown in red while sequences missing one or more blocks are in blue. (XLSX 31 kb) [file 12859_2016_919_MOESM4_ESM.xlsx]

## Sheet: Sheet1
Selected plant proteomes from Pfam database Lipase_GDSL (PF00657) were analyzed and complete GDSL lipases are shown in red while sequences missing one or more blocks in blue.
22	Uniprot identifier	Source organism
1	Q9M8Y5	A. thaliana
2	Q5PNZ0	A. thaliana
3	Q9C7N4	A. thaliana
4	Q8LB81	A. thaliana
5	Q9SVU5	A. thaliana
6	Q9FK75	A. thaliana
7	Q93YW8	A. thaliana
8	Q9M2R9	A. thaliana
9	F4JSC9	A. thaliana
10	O80470	A. thaliana
11	Q9FJ45	A. thaliana
12	Q9C7N5	A. thaliana
13	O23470	A. thaliana
14	Q9FJ25	A. thaliana
15	Q9LZS7	A. thaliana
16	Q9SYF5	A. thaliana
17	Q9FVV1	A. thaliana
18	Q9FLN0	A. thaliana
19	Q9CA68	A. thaliana
20	Q9FPE4	A. thaliana
21	Q38894	A. thaliana
22	Q8VY93	A. thaliana
23	Q8LFJ9	A. thaliana
24	Q9SHP6	A. thaliana
25	Q9ZQI3	A. thaliana
26	Q3E7I6	A. thaliana
27	Q94F40	A. thaliana
28	Q9SYF0	A. thaliana
29	Q9FXJ1	A. thaliana
30	Q9FXJ2	A. thaliana
31	F4HSP7	A. thaliana
32	Q8RXT9	A. thaliana
33	Q9SF94	A. thaliana
34	P40602	A. thaliana
35	Q9FNP2	A. thaliana
36	Q9FFC6	A. thaliana
37	O64469	A. thaliana
38	O64468	A. thaliana
39	Q9SJB4	A. thaliana
40	Q9SF78	A. thaliana
41	Q67ZI9	A. thaliana
42	Q9LZB2	A. thaliana
43	O65921	A. thaliana
44	Q94CH8	A. thaliana
45	Q8L5Z1	A. thaliana
46	O22918	A. thaliana
47	Q9C857	A. thaliana
48	O22927	A. thaliana
49	Q9LJP1	A. thaliana
50	P0C8Z7	A. thaliana
51	Q9FHQ1	A. thaliana
52	Q9FIA1	A. thaliana
53	Q9C648	A. thaliana
54	G1JSH6	A. thaliana
55	Q9SIQ2	A. thaliana
56	Q9SIQ3	A. thaliana
57	Q9SJA9	A. thaliana
58	Q94CH7	A. thaliana
59	Q9SZW7	A. thaliana
60	Q9SSA7	A. thaliana
61	Q94CH6	A. thaliana
62	F4JN67	A. thaliana
63	Q7XA74	A. thaliana
64	Q9SIF5	A. thaliana
65	Q9LH73	A. thaliana
66	Q8LD23	A. thaliana
67	Q9LMJ3	A. thaliana
68	Q8W4H8	A. thaliana
69	Q9C9V0	A. thaliana
70	Q9LZS8	A. thaliana
71	B5BRD0	A. thaliana
72	Q9FHW9	A. thaliana
73	Q9C653	A. thaliana
74	F4IBF0	A. thaliana
75	P0DI15	A. thaliana
76	Q3ECM4	A. thaliana
77	G1JSI7	A. thaliana
78	Q9SIZ6	A. thaliana
79	Q9FM04	A. thaliana
80	Q9FMK6	A. thaliana
81	B3H5G5	A. thaliana
82	Q1H583	A. thaliana
83	Q9FFN0	A. thaliana
84	Q9LZC5	A. thaliana
85	Q9C996	A. thaliana
86	Q0WUV7	A. thaliana
87	Q9M153	A. thaliana
88	Q9ZUE4	A. thaliana
89	Q9STM6	A. thaliana
90	Q9LJG3	A. thaliana
91	F4I0R0	A. thaliana
92	Q9FYD3	A. thaliana
93	Q94CH5	A. thaliana
94	Q3ECP6	A. thaliana
95	Q0WPI9	A. thaliana
96	Q6NLP7	A. thaliana
97	Q9MAA1	A. thaliana
98	F4HYK6	A. thaliana
99	Q9LY84	A. thaliana
100	Q9FXE5	A. thaliana
101	Q93X94	A. thaliana
102	Q6NMR9	A. thaliana
103	B3H6L2	A. thaliana
104	Q9LII9	A. thaliana
105	Q9FJ40	A. thaliana
106	Q9LJP2	A. thaliana
107	O80522	A. thaliana
108	Q9FXB6	A. thaliana
109	Q8RWJ4	A. thaliana
110	Q9SIF3	A. thaliana
111	Q9LIN2	A. thaliana
112	Q9FJ41	A. thaliana
113	Q9LU14	A. thaliana
114	Q9SRM5	A. thaliana
115	O80443	A. thaliana
116	Q9C5N8	A. thaliana
117	G1JSI1	A. thaliana
118	F4IBD5	A. thaliana
119	Q3EAQ9	A. thaliana
120	Q6KAI2	O. sativa
121	Q8H906	O. sativa
122	Q7XDM8	O. sativa
123	Q7X6N0	O. sativa
124	Q6K6B3	O. sativa
125	Q5VP32	O. sativa
126	Q84Z95	O. sativa
127	B9EU29	O. sativa
128	Q9LHW8	O. sativa
129	Q0JPL8	O. sativa
130	Q94J26	O. sativa
131	B9FGT5	O. sativa
132	Q8RZ61	O. sativa
133	Q75II0	O. sativa
134	A3BCD7	O. sativa
135	Q75IK4	O. sativa
136	Q0DJZ7	O. sativa
137	Q5Z739	O. sativa
138	A3BN79	O. sativa
139	A3B8J3	O. sativa
140	Q5VMA5	O. sativa
141	B9FRK9	O. sativa
142	Q5VMA4	O. sativa
143	A2ZW18	O. sativa
144	Q6K4Z3	O. sativa
145	Q0E2D0	O. sativa
146	Q5Z787	O. sativa
147	B9FTL3	O. sativa
148	B9F8K3	O. sativa
149	A2ZXG3	O. sativa
150	Q10KY7	O. sativa
151	Q2QU40	O. sativa
152	Q10MG0	O. sativa
153	B9EYC2	O. sativa
154	Q6ZCC3	O. sativa
155	Q60DV9	O. sativa
156	B9FIP5	O. sativa
157	Q67WG1	O. sativa
158	Q5NAP3	O. sativa
159	B9EU26	O. sativa
160	Q5QNJ0	O. sativa
161	Q5ZBI0	O. sativa
162	A2ZVC7	O. sativa
163	A2ZQM8	O. sativa
164	Q9LHX8	O. sativa
165	Q8LSS1	O. sativa
166	Q8RZ49	O. sativa
167	A2ZQN8	O. sativa
168	Q9LHW0	O. sativa
169	A3CBR9	O. sativa
170	Q2R3H2	O. sativa
171	Q5QNK2	O. sativa
172	Q9LHW4	O. sativa
173	B9FSB8	O. sativa
174	Q7G7C9	O. sativa
175	Q5VMA1	O. sativa
176	Q0DEF1	O. sativa
177	B9FRL0	O. sativa
178	Q67X51	O. sativa
179	Q0J3C5	O. sativa
180	Q5Z8K0	O. sativa
181	A3BEY7	O. sativa
182	Q7XMQ2	O. sativa
183	A2ZQN9	O. sativa
184	Q5QNK1	O. sativa
185	B9EU28	O. sativa
186	Q6K3L1	O. sativa
187	Q75IK2	O. sativa
188	Q8RZ48	O. sativa
189	B9FIU6	O. sativa
190	A3AI89	O. sativa
191	B9FT57	O. sativa
192	B9G2A7	O. sativa
193	Q6K4G2	O. sativa
194	B9FN32	O. sativa
195	Q6L574	O. sativa
196	Q0DCC3	O. sativa
197	Q7XUH0	O. sativa
198	A3A8X8	O. sativa
199	Q6K1X6	O. sativa
200	Q6YUS8	O. sativa
201	Q84NX7	O. sativa
202	A3ALH2	O. sativa
203	Q7Y007	O. sativa
204	Q6YUV1	O. sativa
205	C7IWY7	O. sativa
206	Q5QNL0	O. sativa
207	A3AJV3	O. sativa
208	Q10HP9	O. sativa
209	Q5Z916	O. sativa
210	Q6YUV2	O. sativa
211	B9EUA4	O. sativa
212	Q5QLD0	O. sativa
213	Q652L1	O. sativa
214	Q0IZI6	O. sativa
215	Q7G7C8	O. sativa
216	Q5Z983	O. sativa
217	Q6Z2J7	O. sativa
218	Q651E3	O. sativa
219	B9F2K3	O. sativa
220	Q6ESR6	O. sativa
221	Q652E9	O. sativa
222	B9FJK6	O. sativa
223	Q6I5R8	O. sativa
224	B9EW67	O. sativa
225	B9G7H0	O. sativa
226	Q10A53	O. sativa
227	Q7XUR8	O. sativa
228	A2ZSM0	O. sativa
229	Q69LT9	O. sativa
230	Q75LC6	O. sativa
231	B9FRH9	O. sativa
232	Q75IE0	O. sativa
233	Q9XIY6	O. sativa
234	Q65X50	O. sativa
235	Q6ESR5	O. sativa
236	Q6K450	O. sativa
237	Q6K449	O. sativa
238	Q941W9	O. sativa
239	B9FIU4	O. sativa
240	Q6Z7T3	O. sativa
241	Q65X51	O. sativa
242	Q7XHN4	O. sativa
243	Q6K877	O. sativa
244	C7IYH7	O. sativa
245	Q7XHN5	O. sativa
246	Q5VMA7	O. sativa
247	B9FRK7	O. sativa
248	A3BMP7	O. sativa
249	Q8GS76	O. sativa
250	B7F8S4	O. sativa
251	A2ZSL3	O. sativa
252	Q5ZDS5	O. sativa
253	Q9AUZ9	O. sativa
254	A3C539	O. sativa
255	Q7XE38	O. sativa
256	B9FHN5	O. sativa
257	B7F8G8	O. sativa
258	Q337K6	O. sativa
259	A3A250	O. sativa
260	Q6YU91	O. sativa
261	Q5VP33	O. sativa
262	B9G560	O. sativa
263	Q9LHY3	O. sativa
264	B9FMA8	O. sativa
265	Q6AUR1	O. sativa
266	C7J2T4	O. sativa
267	Q9LHX6	O. sativa
268	Q0JPH3	O. sativa
269	Q0JPM1	O. sativa
270	Q84M86	O. sativa
271	Q7XXR3	O. sativa
272	A3C4E2	O. sativa
273	Q7G7C6	O. sativa
274	A2ZW14	O. sativa
275	A3CII8	O. sativa
276	Q2QNG2	O. sativa
277	Q5QN43	O. sativa
278	Q5W722	O. sativa
279	B9FL13	O. sativa
280	B9FQZ1	O. sativa
281	Q0DXU4	O. sativa
282	B9FL14	O. sativa
283	Q0DGX2	O. sativa
284	Q5ZCY5	O. sativa
285	Q0JAU2	O. sativa
286	Q6Z8Z9	O. sativa
287	Q2RB18	O. sativa
288	A9TTF2	P. patens
289	A9SE81	P. patens
290	A9RXD4	P. patens
291	A9U334	P. patens
292	A9U2P2	P. patens
293	A9SDI1	P. patens
294	A9T2G8	P. patens
295	A9RFU5	P. patens
296	A9RYL2	P. patens
297	A9U3X4	P. patens
298	A9RU59	P. patens
299	A9TSI4	P. patens
300	A9SYP4	P. patens
301	A9SGS1	P. patens
302	A9TPP6	P. patens
303	A9TAB3	P. patens
304	A9S6I5	P. patens
305	A9SY14	P. patens
306	A9RV97	P. patens
307	A9TEA8	P. patens
308	A9SD49	P. patens
309	A9SVY3	P. patens
310	A9RFU3	P. patens
311	A9RID0	P. patens
312	A9TBK8	P. patens
313	A9TEN7	P. patens
314	A9T837	P. patens
315	A9SG96	P. patens
316	A9U536	P. patens
317	A9RLG8	P. patens
318	A9U4J0	P. patens
319	A9TGI3	P. patens
320	A9SUH2	P. patens
321	A9T6W3	P. patens
322	A9RCR8	P. patens
323	A9S619	P. patens
324	A9U5D9	P. patens
325	A9T5L9	P. patens
326	E1C9Q2	P. patens
327	A9TFI2	P. patens
328	A9T7R2	P. patens
329	A9SJJ1	P. patens
330	B9GR99	P. trichocarpa
331	B9IPF3	P. trichocarpa
332	B9GUL7	P. trichocarpa
333	B9IPF1	P. trichocarpa
334	B9I5R9	P. trichocarpa
335	B9H2C0	P. trichocarpa
336	B9GXR8	P. trichocarpa
337	B9I5S0	P. trichocarpa
338	A9PHQ8	P. trichocarpa
339	B9IPF2	P. trichocarpa
340	B9HEE9	P. trichocarpa
341	B9H2K5	P. trichocarpa
342	B9NHW7	P. trichocarpa
343	B9NE02	P. trichocarpa
344	A9PEA2	P. trichocarpa
345	A9PG27	P. trichocarpa
346	B9I134	P. trichocarpa
347	B9MX82	P. trichocarpa
348	B9ILE8	P. trichocarpa
349	B9HQK0	P. trichocarpa
350	B9H2K6	P. trichocarpa
351	B9N1N9	P. trichocarpa
352	B9GXR9	P. trichocarpa
353	A9PEI0	P. trichocarpa
354	B9MWG8	P. trichocarpa
355	B9IQC8	P. trichocarpa
356	B9MW53	P. trichocarpa
357	B9GUS8	P. trichocarpa
358	B9N582	P. trichocarpa
359	B9I2Y6	P. trichocarpa
360	B9I1N7	P. trichocarpa
361	B9IAL7	P. trichocarpa
362	B9HVY8	P. trichocarpa
363	B9MWG9	P. trichocarpa
364	B9H511	P. trichocarpa
365	B9GYK9	P. trichocarpa
366	B9GTS6	P. trichocarpa
367	B9I178	P. trichocarpa
368	B9I6L3	P. trichocarpa
369	B9HHY2	P. trichocarpa
370	B9NGX5	P. trichocarpa
371	B9NH76	P. trichocarpa
372	B9I135	P. trichocarpa
373	B9HIN0	P. trichocarpa
374	B9N4J0	P. trichocarpa
375	B9N4J1	P. trichocarpa
376	B9N7N4	P. trichocarpa
377	B9N6R0	P. trichocarpa
378	B9HVY9	P. trichocarpa
379	B9I636	P. trichocarpa
380	A9PFZ6	P. trichocarpa
381	B9HWT7	P. trichocarpa
382	B9MTL8	P. trichocarpa
383	B9HHY1	P. trichocarpa
384	B9H842	P. trichocarpa
385	B9GQR7	P. trichocarpa
386	B9I8T7	P. trichocarpa
387	B9GU41	P. trichocarpa
388	B9HLP9	P. trichocarpa
389	B9N9M5	P. trichocarpa
390	B9N9M6	P. trichocarpa
391	B9IF45	P. trichocarpa
392	B9MZE0	P. trichocarpa
393	B9N445	P. trichocarpa
394	B9GSX5	P. trichocarpa
395	B9ND49	P. trichocarpa
396	B9ILW1	P. trichocarpa
397	B9N312	P. trichocarpa
398	A9PET2	P. trichocarpa
399	A9PGA4	P. trichocarpa
400	B9ILV5	P. trichocarpa
401	A9PGA9	P. trichocarpa
402	B9H1N3	P. trichocarpa
403	B9ND50	P. trichocarpa
404	A9PJE1	P. trichocarpa
405	B9GU40	P. trichocarpa
406	B9ILV8	P. trichocarpa
407	B9GXJ7	P. trichocarpa
408	B9H7E9	P. trichocarpa
409	B9I3B2	P. trichocarpa
410	B9GH31	P. trichocarpa
411	B9I4C4	P. trichocarpa
412	B9H2M9	P. trichocarpa
413	A9PHY7	P. trichocarpa
414	B9P4Y3	P. trichocarpa
415	B9H3C9	P. trichocarpa
416	B9H2L0	P. trichocarpa
417	B9HGX6	P. trichocarpa
418	B9HTR7	P. trichocarpa
419	B9I1P0	P. trichocarpa
420	B9HSP3	P. trichocarpa
421	B9I7Z1	P. trichocarpa
422	B9MZQ7	P. trichocarpa
423	B9I137	P. trichocarpa
424	B9HHP2	P. trichocarpa
425	B9IG93	P. trichocarpa
426	B9GIK2	P. trichocarpa
427	B9GMZ9	P. trichocarpa
428	B9IG91	P. trichocarpa
429	B9HCW5	P. trichocarpa
430	B9GTD9	P. trichocarpa
431	B9GWJ4	P. trichocarpa
432	B9HUM3	P. trichocarpa
433	B9HDL6	P. trichocarpa
434	B9GGK2	P. trichocarpa
435	B9I7H4	P. trichocarpa
436	B9N0E8	P. trichocarpa
437	C5XVV7	S. bicolor
438	C5YBW1	S. bicolor
439	C5WZF1	S. bicolor
440	C5XF72	S. bicolor
441	C5XKF8	S. bicolor
442	C5XL15	S. bicolor
443	C5XF71	S. bicolor
444	C5XK32	S. bicolor
445	C5Z3Q1	S. bicolor
446	C5X4V6	S. bicolor
447	C5Z199	S. bicolor
448	C5XIK4	S. bicolor
449	C5XZ43	S. bicolor
450	C5XF79	S. bicolor
451	C5XIZ7	S. bicolor
452	C5XL19	S. bicolor
453	C5WMF5	S. bicolor
454	C5Z3Q0	S. bicolor
455	C5XL17	S. bicolor
456	C5XL13	S. bicolor
457	C5YUP8	S. bicolor
458	C5XL16	S. bicolor
459	C5YY59	S. bicolor
460	C5YEF9	S. bicolor
461	C5XF74	S. bicolor
462	C5XF75	S. bicolor
463	C5X3E9	S. bicolor
464	C5XFP6	S. bicolor
465	C5XL12	S. bicolor
466	C5XX73	S. bicolor
467	C5XZN4	S. bicolor
468	C5YDY5	S. bicolor
469	C5Z4E5	S. bicolor
470	C5YAF1	S. bicolor
471	C5Y2T2	S. bicolor
472	C5YUQ0	S. bicolor
473	C5WPW7	S. bicolor
474	C5Z6B4	S. bicolor
475	C5YUP7	S. bicolor
476	C5WPL7	S. bicolor
477	C5XR03	S. bicolor
478	C5Z7D6	S. bicolor
479	C5Z649	S. bicolor
480	C5XX77	S. bicolor
481	C5XX74	S. bicolor
482	C5XKC3	S. bicolor
483	C5X3E3	S. bicolor
484	E5FYJ8	S. bicolor
485	E5FYJ7	S. bicolor
486	C5XL11	S. bicolor
487	C5YUP9	S. bicolor
488	C5YLY9	S. bicolor
489	C5WN64	S. bicolor
490	C5YPK9	S. bicolor
491	C5Z4N7	S. bicolor
492	C5XQZ3	S. bicolor
493	C5WP54	S. bicolor
494	C5X6Q5	S. bicolor
495	C5XX21	S. bicolor
496	C5XKG0	S. bicolor
497	C5XU41	S. bicolor
498	C5X3E8	S. bicolor
499	C5YPW6	S. bicolor
500	C5XM12	S. bicolor
501	C5WU99	S. bicolor
502	C5XZB4	S. bicolor
503	C5YZE0	S. bicolor
504	C5XJQ5	S. bicolor
505	C5Z813	S. bicolor
506	C5X5X8	S. bicolor
507	C5Z1Z5	S. bicolor
508	C5XJQ8	S. bicolor
509	C5XX19	S. bicolor
510	C5Z7B9	S. bicolor
511	C5X9H7	S. bicolor
512	C5Z3Y9	S. bicolor
513	C5Z1Z6	S. bicolor
514	C5X6W4	S. bicolor
515	C5XSY6	S. bicolor
516	C5Y0H7	S. bicolor
517	C5Z6L9	S. bicolor
518	C5WSZ5	S. bicolor
519	C5XL14	S. bicolor
520	C5Z4E1	S. bicolor
521	C5Z4G8	S. bicolor
522	C5XNX3	S. bicolor
523	C5Z491	S. bicolor
524	C5YS17	S. bicolor
525	C5Z1Z4	S. bicolor
526	C5XD22	S. bicolor
527	C5XL24	S. bicolor
528	C5YPY9	S. bicolor
529	C5YD61	S. bicolor
530	C5Z4E2	S. bicolor
531	C5XRG9	S. bicolor
532	C5X8A7	S. bicolor
533	C5Z229	S. bicolor
534	C5WRV9	S. bicolor
535	C5Y1C1	S. bicolor
536	C5Z1Z7	S. bicolor
537	C5X924	S. bicolor
538	C5X0J0	S. bicolor
539	C5WU95	S. bicolor
540	C5Z0M7	S. bicolor
541	C5Z752	S. bicolor
542	C5XPL3	S. bicolor
543	A5C4H6	V. vinifera
544	A5BBE3	V. vinifera
545	A5BBE2	V. vinifera
546	D7TJU3	V. vinifera
547	D7UE06	V. vinifera
548	D7TZL3	V. vinifera
549	D7TVR7	V. vinifera
550	D7TZL5	V. vinifera
551	F6GV60	V. vinifera
552	A5BP05	V. vinifera
553	F6HXP3	V. vinifera
554	A5BN91	V. vinifera
555	D7SS09	V. vinifera
556	F6GVU4	V. vinifera
557	A5BFR2	V. vinifera
558	F6I1J0	V. vinifera
559	D7TZL6	V. vinifera
560	A5C835	V. vinifera
561	D7TXK8	V. vinifera
562	D7TXK0	V. vinifera
563	A5BUP7	V. vinifera
564	A5B8C5	V. vinifera
565	F6GUI2	V. vinifera
566	F6HM79	V. vinifera
567	A5BCM6	V. vinifera
568	D7T833	V. vinifera
569	F6HXP4	V. vinifera
570	D7U911	V. vinifera
571	A5AN16	V. vinifera
572	D7SML7	V. vinifera
573	D7TJ40	V. vinifera
574	D7TJU0	V. vinifera
575	D7SIA6	V. vinifera
576	D7U9W3	V. vinifera
577	D7SML8	V. vinifera
578	D7TJT9	V. vinifera
579	A5BZB6	V. vinifera
580	D7TXL4	V. vinifera
581	D7T797	V. vinifera
582	D7TEG1	V. vinifera
583	A5BUP8	V. vinifera
584	D7TB28	V. vinifera
585	F6HGF0	V. vinifera
586	D7TSP4	V. vinifera
587	A5AYJ0	V. vinifera
588	D7U910	V. vinifera
589	F6HXP2	V. vinifera
590	A5C7M7	V. vinifera
591	F6GVY3	V. vinifera
592	D7SML9	V. vinifera
593	A5AMS5	V. vinifera
594	D7T7Z7	V. vinifera
595	F6GSG0	V. vinifera
596	A5AJW9	V. vinifera
597	A5AXT1	V. vinifera
598	D7TZL8	V. vinifera
599	D7TC93	V. vinifera
600	F6GW64	V. vinifera
601	F6GZS8	V. vinifera
602	F6HME2	V. vinifera
603	D7TJG6	V. vinifera
604	F6I4V4	V. vinifera
605	E0CQA8	V. vinifera
606	F6GZS9	V. vinifera
607	F6I698	V. vinifera
608	A5B8C6	V. vinifera
609	A5ANL4	V. vinifera
610	D7TJI7	V. vinifera
611	D7T8W2	V. vinifera
612	A5AMA0	V. vinifera
613	D7SMB7	V. vinifera
614	A5AD17	V. vinifera
615	D7U2N6	V. vinifera
616	D7TIY2	V. vinifera
617	D7SMB6	V. vinifera
618	D7SMB8	V. vinifera
619	A5BE55	V. vinifera
620	E0CR65	V. vinifera
621	D7SHQ7	V. vinifera
622	A5AW18	V. vinifera
623	D7U4U4	V. vinifera
624	A5BYK1	V. vinifera
625	D7TWP9	V. vinifera
626	D7U1X1	V. vinifera
627	A5ACT2	V. vinifera
628	F6HCD7	V. vinifera
629	F6HUT2	V. vinifera
630	F6GZS6	V. vinifera
631	A5BE56	V. vinifera
632	F6HY76	V. vinifera
633	D7TXK6	V. vinifera
634	A5ANH9	V. vinifera
635	F6GZS5	V. vinifera
636	F6HU29	V. vinifera
637	A5AIA1	V. vinifera
638	D7U210	V. vinifera
639	D7TH74	V. vinifera
640	D7SS08	V. vinifera
641	D7SS07	V. vinifera
642	E0CR66	V. vinifera
643	D7SMB9	V. vinifera
644	F6HM59	V. vinifera
645	D7U2N4	V. vinifera
646	F6I0T5	V. vinifera
647	F6HZD1	V. vinifera
648	A5BYK2	V. vinifera
649	A5AD18	V. vinifera
650	B9DHL0	A. thaliana
651	Q9LZS9	A. thaliana
652	B5BRD9	A. thaliana
653	Q9LMS5	A. thaliana
654	O23469	A. thaliana
655	Q9SYF3	A. thaliana
656	B9DI50	A. thaliana
657	B5BRE1	A. thaliana
658	B9EYC0	O. sativa
659	C7IWA5	O. sativa
660	B9F8K2	O. sativa
661	Q10KY9	O. sativa
662	Q5VP20	O. sativa
663	Q7G307	O. sativa
664	Q6L576	O. sativa
665	Q0D3T0	O. sativa
666	B9FNB8	O. sativa
667	Q0INY8	O. sativa
668	Q0IXX2	O. sativa
669	B9EYC1	O. sativa
670	B7E4N3	O. sativa
671	B7EQI1	O. sativa
672	B9F0Y6	O. sativa
673	Q6K8J1	O. sativa
674	B9FQZ0	O. sativa
675	Q10MF9	O. sativa
676	Q2QNG3	O. sativa
677	Q5QNJ7	O. sativa
678	Q0DEF5	O. sativa
679	A3BBK0	O. sativa
680	B7F639	O. sativa
681	A3C4E7	O. sativa
682	Q10KZ0	O. sativa
683	B9F3R9	O. sativa
684	Q651E2	O. sativa
685	B9F540	O. sativa
686	Q0JI31	O. sativa
687	C7IYK2	O. sativa
688	Q0E4T6	O. sativa
689	Q6K867	O. sativa
690	B9F1K0	O. sativa
691	Q0E1E3	O. sativa
692	Q0JKU2	O. sativa
693	Q0JJC4	O. sativa
694	B9F7J7	O. sativa
695	Q8W345	O. sativa
696	Q6K868	O. sativa
697	B7F4G1	O. sativa
698	Q658H1	O. sativa
699	Q5Z981	O. sativa
700	A3A5R7	O. sativa
701	B9EU91	O. sativa
702	Q69KY5	O. sativa
703	C7IWV5	O. sativa
704	Q6K861	O. sativa
705	Q0D9D9	O. sativa
706	Q10KY6	O. sativa
707	B9FMK8	O. sativa
708	A3APY6	O. sativa
709	Q5VP22	O. sativa
710	Q2QYA9	O. sativa
711	Q0DIC4	O. sativa
712	B9EYC4	O. sativa
713	Q5VP26	O. sativa
714	Q5VND9	O. sativa
715	Q0JKT6	O. sativa
716	A3ARS9	O. sativa
717	Q7XHN3	O. sativa
718	Q0IMJ0	O. sativa
719	A3B809	O. sativa
720	A3APY7	O. sativa
721	Q0DQM3	O. sativa
722	Q8W346	O. sativa
723	A3BW93	O. sativa
724	B9FQ31	O. sativa
725	A3A6J5	O. sativa
726	Q0E1E2	O. sativa
727	B9GAF1	O. sativa
728	Q53QJ1	O. sativa
729	B9EU57	O. sativa
730	A3A1Q3	O. sativa
731	Q5JN48	O. sativa
732	Q6K281	O. sativa
733	A9RYL1	P. patens
734	A9T6W5	P. patens
735	A9RTZ7	P. patens
736	A9TGI1	P. patens
737	A9SBL4	P. patens
738	A9RXY9	P. patens
739	A9RMU5	P. patens
740	B9N9F5	P. trichocarpa
741	B9NGZ1	P. trichocarpa
742	B9N4J7	P. trichocarpa
743	B9NE01	P. trichocarpa
744	B9NF88	P. trichocarpa
745	B9N2M0	P. trichocarpa
746	B9NHU7	P. trichocarpa
747	B9P6R4	P. trichocarpa
748	B9NFV8	P. trichocarpa
749	B9N314	P. trichocarpa
750	B9P8A3	P. trichocarpa
751	B9GUQ8	P. trichocarpa
752	B9HK34	P. trichocarpa
753	B9GGS7	P. trichocarpa
754	B9P9V2	P. trichocarpa
755	B9NKN1	P. trichocarpa
756	B9INB8	P. trichocarpa
757	B9NIJ9	P. trichocarpa
758	B9I136	P. trichocarpa
759	B9INB9	P. trichocarpa
760	B9P5R6	P. trichocarpa
761	B9N9F4	P. trichocarpa
762	B9I3L6	P. trichocarpa
763	Q0ZCC4	P. trichocarpa
764	B9I4C5	P. trichocarpa
765	B9NH75	P. trichocarpa
766	B9NG36	P. trichocarpa
767	B9INB7	P. trichocarpa
768	B9HQE6	P. trichocarpa
769	B9IJJ8	P. trichocarpa
770	B9NE54	P. trichocarpa
771	B9HJ86	P. trichocarpa
772	B9NGQ8	P. trichocarpa
773	B9P914	P. trichocarpa
774	A9PFD9	P. trichocarpa
775	B9HVE9	P. trichocarpa
776	B9HJ85	P. trichocarpa
777	B9HTR8	P. trichocarpa
778	B9P9Q4	P. trichocarpa
779	B9NIK2	P. trichocarpa
780	B9NKI3	P. trichocarpa
781	C5Z875	S. bicolor
782	C5X782	S. bicolor
783	C5WN69	S. bicolor
784	C5Y445	S. bicolor
785	C5XCA1	S. bicolor
786	C5Z6L8	S. bicolor
787	C5Y446	S. bicolor
788	C5XJR3	S. bicolor
789	C5Y358	S. bicolor
790	C5Y3Y7	S. bicolor
791	C5WN68	S. bicolor
792	C5X9H8	S. bicolor
793	C5Z0N0	S. bicolor
794	C5WU93	S. bicolor
795	C5YMQ5	S. bicolor
796	C5WU96	S. bicolor
797	C5XX09	S. bicolor
798	F6H4Y2	V. vinifera
799	D7TZL4	V. vinifera
800	D7SYK2	V. vinifera
801	Q6Y0F0	V. vinifera
802	D7TZL2	V. vinifera
803	F6HVN3	V. vinifera
804	A5ACT1	V. vinifera
805	F6HUT1	V. vinifera
806	A5CA27	V. vinifera
807	F6GZS7	V. vinifera
808	A5BC81	V. vinifera
809	A5AN15	V. vinifera
810	F6HME1	V. vinifera
811	F6HQ56	V. vinifera
812	D7U1X0	V. vinifera
813	E0CR67	V. vinifera
814	D7SPZ5	V. vinifera
815	F6HDZ0	V. vinifera
816	A5B742	V. vinifera
817	A5B0B8	V. vinifera
818	D7TAJ8	V. vinifera
819	D7U1W9	V. vinifera
820	F6HY72	V. vinifera
