# Supplementary material for: An effective approach for annotation of protein families with low sequence similarity and conserved motifs: identifying GDSL hydrolases across the plant kingdom
Source: BMC Bioinformatics. 2016 Feb 18;17:91. doi: 10.1186/s12859-016-0919-7 (PMC4757993; doi:10.1186/s12859-016-0919-7)
Supplement: Additional file 5: — List of GDSL sequences from lycophyte S. moellendorffii and selected green algae identified here by motif scanning methods. Lists of GDSL sequences from different proteomes are given in separate sheets. (XLSX 49 kb) [file 12859_2016_919_MOESM5_ESM.xlsx]

## Sheet: O. lucimarinus
Sequences with GDSL Blocks I, III and V identified here by motif scanning methods
	Phytozome Gene Locus	Phytozome Transcript Name
1	eugene.1100010306	26633
2	gwEuk.5.426.1	7211
Sequences in fasta format
>26633|PACid:27420608
MRATRRRRLVAVVAGDSTACGVGCGDDGRGRTRGETAAGEAGPTLARAFARGLGERMTADVEWRALGFKGADVRGLRDKLIPALREATEGAGGRGDDDDDASERDGRGRRASVDAVVIMCGLNDLKHSIVGRRSETFRTELRELVREVRDVVGDECVVVLPATPLEAATLFPPPLAWVATRMNDLWDEQKAHVSRLFAHNVLFVSKPSLDAMRERAAKHTGRVAESISLICGDGIHPNDDGYDAWARHIADECVPSLERALAAQK*
>7211|PACid:27416705
RESVVLFGDSLTERSFEDGGFGARVQHEFRRFADVRCRGYSGYNTEHALCLLDEVFPLNEDVDDDGAFATYKRAPVLVTILFGSNDACAKNSSAGDVQHVPLPRYEQNLKTIVERVRRMQPSPRILFITPPPVDDEAWLRDCATRAAQPGLGFGSLLNDTAPNRTNAGVKPYAEAMKRVARFYDIPVVDLHAALEFSNGEVDETQFCDGLHFSEAGQRQVASLVIDALRQ

## Sheet: M. pusilla
Sequences with GDSL Blocks I, III and V identified here by motif scanning methods
	Phytozome Gene Locus	Phytozome Transcript Name
1	est_orfs.Chr_17_3106_3202996:1	53235
2	PierreAnnot_Iah	107325
3	EuGene.1200010484	63312
4	EuGene.1300010242	63592
Sequences in fasta format
>53235|PACid:27403010
MTEHENIDLFLNLGLHDVVYKLCSPAVFLDRMRKLFSTLSRMPNLKVTWLAIYPLLPPQPDKVAKFPNFEELNTILRSVTNQTNQAALAYNIHVFDIAEKLTTWKANYSADTVHLKEDVDDYLFMELANNSIETISMDPLSLSKLPGLSDDLSCGNQNYTLPGANQSISIVFMGGSVTSDGKYIRGFKSFAEKNFQWITSIINLGEAGTGSLYHSLCWKQTSHGFGRDLASARFVIVEFCANDFDLHATSLRRLLLELLTTPSNPTVLYYCHLSPKSRMNSLGKGGLTVQDRHWELAKKLGVIAIRDKLMIDMLLKRDESFFFRDAVHLNDRGGSRVGGRLAEALKICASKGHTVRQENFPPAKLENIVATRARCFTSLGPPESRNIHALVNGWEFVQT…
>63312|PACid:27399488
MEKRGSIVGESAFVSGREPCVAPLSASQLARRLGIFSNIVDREEDTMAWWGRRGFSSALRWTAVTTAGVAGIAGVQALALHARYDPLPDARGPTRGVASPVNGRSRTDRVHGAPPLAAREALMKARDEAREFFETKVRPRLGAIPGAAGGARDAPGTSTVAMRTSEKSDNDGDRSGRKRRPLRRVVVVGDSLVTGVGCRVDRCDGPTLPRRLGEALADAIGADVEWVAVGAKGADLAAIRRDVIPSLGARWRRRDDDDDDDERRSSSSSSSSSSSSSRIDAVVLMCGVNDFKHALTGRAPSTFHADLIQCVDEIKRALGDDVWVILPGMPMQLATIFPPPLRYLALYASDAWDAQKRKMCDAAARVRFVPSPSADAMQCKAGAGVGMVAVDGIHPNDAG…
>63592|PACid:27402884
MNPPIDPPGGEIEEAPLPHSSSSGADVESGPGAPPKVPPPAKAWTMIIGAFVVLMFMLASVRTTTAMRQRVRDSTLEQIPNADGSAEKVPVFGPEIPRIRSKGTLCIKHPHHLPIAAEVPPPEPEPQEVNAVAWRKFADALADEAAIDGSKIVLLGDSITEAWRGTQLDIRQKQYDRAGDIIRKTLGDMDPRILAIAGDQTKHLMWRLEHGGFPSEKSPPDYVTLMIGTNDVGAAVRTKNGGWQNGMCVSDDNVGDSLDAVDPTVAGVKAIVEKIRKLAPKARLVVLGLTPRGEKHGKGWSERRSYLQPSLFTAAIDEINRRVEEYVASVEEVNRRRPTKGLFGKRRGVTVFQPCAEGFLKNDGGEIRKDLMRDALHPSGRGLDVLMRCITDGMDKANV…
>107325|PACid:27399307
MVASGRRRAFLLFGDSLTQRAFECGGWGARLAHLLSRKADIICRGFGAYNTRWCRHVVRHIGSYRDYFSVVTVLLGTNDAALPDVEPVQAVPLDEYVENLDDILKYLRNRSEFVILFSPPSVGELGRLRAQHHKYVADAHDWLDRNNLHSAKYASVAKVVAENRALVCVDMFRLTSVQLFLGENMLIDGIHFTATGHLFLLKSLLHELRAEAHILSAENMRPDWPYGPWMQNSAGSWREILTEHELEISHISGDKLSALADAFGIVSVFISAFLFGLSVSCRGLATL*

## Sheet: C. subellipsoidea
Sequences with GDSL Blocks I, III and V identified here by motif scanning methods
	Phytozome Gene Locus	Phytozome Transcript Name
1	fgenesh1_pg.5_#_341	41138
2	fgenesh1_kg.10_#_62_#_369_1_CBOZ_CBPA	33493
3	estExt_fgenesh1_pm.C_180109	54608
4	Genemark1.5610_g	56581
5	Genemark1.913_g	58951
6	Genemark1.8613_g	60297
7	Genemark1.4077_g	63294
8	Genemark1.4372_g	63589
9	estExt_Genemark1.C_10681	64366
10	estExt_Genemark1.C_180270	67807
Sequences in fasta format
>41138|PACid:273
MPALTIAPLAQQLQWPLLAWREALQRPSELLPTQVPCSCARSGEASPRPEAGATSASGDTAASSAAAEQTHELLPVLLMPLRLKGDYCNVAVLNASEATLALMRKIDDKADEVVVDDSEVIRILNGHIGRPDDTTRLETVIPIVRIGEFVGSAEARAEHVKAVMLTYPRTNAIIMPGVGMLCWGLLANVRPLVDLYEYLLKSSTDLARPAPPARKSRILGICRADTAQEMEADCAKLKGKASEDGSAASCSDYSFDIEEGLGGDAPETEAERPVRWNQPAVVIIACCIILGVLGSGIGYAIREAVEDGSWWKVAARIAFMPLISVLAMFGVIAIVCCIIVTLGPIAHVERNSKTYSAVKPPRWRGQLPRVTVQMPVYLEGFDFVIKPSICSLEAAIAAY…
>60297|PACid:273
MARRLVVLLLLLAAASAASAKKLIAFGDSITDNGNGTNKFVQAYYSQLLNQPVTAFYPPGPFFDHGRWSNGPVWVEYLTDMTGYELNDQAVGSSVTNRSISYHGVGDFYPSSLLSNKKGARNVTLPLFSDSIAAYVKSNTITAEDVVVVEIGVNDLLGFFEANLVQTLEFVEEATVTGGSYPTYIIDNISKAISDGLTTLYTAGARKFIVWQTPAGESVPLVNTINELLNMVNFILRGLGAVDAQTNAVKIYTKGFVDLANAAISNLAAIFAAAHTDAQVVVFPFADVQRQLIASYDSMGFVNAGSGCTSDLAITQYSTGNLYSLGNPTFTSEGAKATLTLSPLFVNKLNKLGSDLNGSNGRQNVPSSTADFLQRLKDVLATYVDDSNTIGHITGYILT…
>63589|PACid:273
MQGYDVVIYGDSISENWRGTSGGLPYIRKDNTSSRPDPNFVAADMRAAFLETLGQRLLNGQTPKVDPKVAVVLIGTNDLYAATQCAAQDEDQLKSAVKTIVTGFQQLLAAMRQGMPSTHIVVQALYPRGEDMEDNMFELTRSDPFMHYISCGEEFVTPTSDAIVKEYLPDGLHPNAEGLRLIAECLTPLLQKLTSSNATTNAIQPAQNRVDLEASASELW
>64366|PACid:273
MPLHASTRGVLTSLAALAAVWMVYNNPLLARMLPWLTGQCSPEVGPTSRWNDWWGIGWLRFHNQLVDEVVQADKGEGFDLIFYGDSITEDWRGTSGGVPWPIGSGSDEVFQKHFAAKYRAGVLAIAGDQVGHLWWRILNGELPAVHQPRVYTILIGTNDLNAADCNQNETELLATVPGIAARVGEIVGILRTAAPNAHVLLQAVLPRGAAWIGLAQWEWPNRFAKPIWALNAKFQEMAAADPWVHYVDCGPPFVLQTKTGVALHADLLPDGLHPNAAGMDVMASCLEAAIEPLMHEDGSIGAQVVHDIMTSDLVSSLKGAAANSSILELELGA
>67807|PACid:273
MLSPRERAWWWFWRSSWTILVVTWFCVTHTQQFCRRTRLCACPGPVLVPSPRPEPWCIAYNQKLFKEVARADAGKGFELLFYGDSITETWRGTDMGRPCSRCEGVPEVFGKYFGSKYKAEVLAVGGDQAAHLMWRLQNGQLYTHSQPRLSVVMIGTNDLGAASCLGGAAGIKKSAKGAAERTLAVLQFFRVNNPGAHIIALAVLPRGWTDAWHVYDWPSMYKGGIDVVNRALKDFAAQDDAVTYLDCGPALLPDGKIHPELMPDALHPNADGMELFAQCLSPVVDSLMEDSAHNAPHFWGRR
>54608|PACid:273
MPSMLRSLAAPILILLTAALHLPAIRGAQQPSQLCSCSDLLWRPAPPHIPEVVNWHSKLLNELAEAEAQGGYDVLFYGDSITMRWRDDWPANDWGDKPLPPNTPGGTPTGIFNATFRSKYTAGIMGIGSDTTANLWWRVINGELPLTSPAKVAVILIGTNDLGAIETCLKDGGAELEAAAGTSSRMRHMVAYMRRNAPNMHVVIVGILPRGAWTLDDKWTWPNRMTAAINAVNTASQGLTIEDNMIHYVDCGEGMIFPSNNTVNGRILPDELHPNTEGYRKLAACLGPVVDDLVAWGPTRNNTVLRDIPDSYTSTCDGYTGVRTATLSYNANTRRQRPDR
>58951|PACid:273
MGMKGLLLLSVALAGAAGAWADNCGVPSGAAPLSDGMWQQWHNRLSAQIQQQDSPDGGIDLLFYGDSLTELWRGTAWGYNSRLGGGIPAVFSRYFGQYRSVICGSGGDTTANLWWRMQNGELPRNHQPKLAVVMIGANDLTAAYVQCGTWNSSSYYNAAASIAQQVSGIVGTIHASWPGTRVIVMGILPRGTSYWDGGSASRTWPNVLTPAINALNNALQQMAASTSMTSYLYCGAAFSSGSGLSNLQDGQHPNVTGYESLGQCLQPLGTVEAAAAMEEGQMAAAAATVETEEIVITAVGAIAGTIMTIIIVEDRGVPGDREGPVVQEARGAPADRGVLAGRMVGTRAETASTREKLVLNEEAVWC
>56581|PACid:273
MGGSKVRAWHAGLLPWVVCTALALVSHGAIGSRLLHSSGSVQLVWEQGSRFRLQPRRLAEVEAAGEAGEGSAQRGFKHMVLGGGINRLGIHGEGLGFAHALLESDAEVMALAAAMRSGDVYAEGHGLEKAGDDGEKEAEYDSAGSPAADDAARKSNRLKKVAEKLAEAARSRDGPAGDGEAEGTSAADAEEPSQAAAPDRVPAAAAAAGKEQPAGREADALPPWFSRKTASTVVEAAKKPAEHSHGAGRHINRRSRHNSVEDSWLQVHQRYLKEVTGAEDRGGWDVLFYGDSIVEEWRGTFLGAPWGPFHDVRKVWDEFFGRKPYTAHSMGIASDGVEHLSWRLQHGELPTDRQHHPKVLVLHVGTNDIVGECTNELGAKVASGIEDMLTDLHIRLPAT…
>63294|PACid:273
MLIVILAAALIQPSPAFVLSGDAQDRAFEDMSMLARAGKLLTVAVSDAASAIGATDRRSGASEKRPLIISDKKVAKKAHGHGGIPSWFKGAADVNAHPATVLEGNRRMLRRQKQHHHSVEDEWLKVHRRYVEEMEAAESAAGRGWDVLFYGDSIMEEWRWDPPPDVPPQLQHQWGSFLGSAWGPFSDVKKVWAEFFATKPYRSLPLGIAGDKVEQLLWRLQNGELPATKHPKVVTVMIGTNDLVGNCTLTSAAETAAGIVEINSLLHAELPTTHILNLAVLPKGEVWPNRCSEAILAVNSELEEYSRANPSFAHYADFGKGFLSDEPVGGRYEVKEALMPDSLHPSAVGMRIIASQLEPLIASLVRQPIGDAAADADWATSR
>33493|PACid:273
MLRSQFILFGDSLTQKSFDEGGWGGRLANEYQRKVDIFSRGYSGYNTRWAKYIAPLIFPGSQKVPPQLVTVFFGANDAALPDRLSARQHVPVEEYRSNLQSLIERIQKIGTKNILLITPPPLDEAARIRHNQQQNNEVSEATSIAERTNSITGQYAAAAKQLAGDLGLPVLDLWTAIQKHESWQSRYLEDGLHFTPAGNKAVFDLLLETLRGAFPHLRAENLPDDFPSHKDIDEDDPEKAFISYA

## Sheet: V. carteri
Sequences with GDSL Blocks I, III and V identified here by motif scanning methods
	Phytozome Gene Locus	Phytozome Transcript Name
1	Vocar20000605m.g	Vocar20000605m
2	Vocar20009363m.g	Vocar20009363m
3	Vocar20004404m.g	Vocar20004404m
4	Vocar20005725m.g	Vocar20005725m
5	Vocar20013737m.g	Vocar20013737m
6	Vocar20013749m.g	Vocar20013749m
Sequences in fasta format
>Vocar20000605m|PACid:23132697
MAPHNLKVFRGPHLLWPLLFLLATDICMIGNLSARPAHLTTAATTAGAGASPAPHPGAAAAGALQPPSSSQPLPQPPEARSGPESGAAVQAGCAVELIVIGDSLSDTGNVYNLTGGGIPAATAYWHGRFADGPMWPDFLAQRLSHDCGPVGYVGNDGDEGNSTARAGCRVAVRDYAYGGATACKGGTTLLSSVPDLMAQGLLPQACTSASASAASSSHAGPGPAHVRLINLWIGHNDFTSPPHDWNAPGTAAGVAANVSACIEAALSRLMAALAVPSGGDGGDGGGNRGRSRDVIIVWTLAPIEASNELPPGSRAAAQIAGQAINSGLAALLARLQQRYPTSPALYLYDAYGAITCAINNSTCMGPLDLRPCLEDPSEAVSHNPAGEAKASGGAIRYAL…
>Vocar20005725m|PACid:23135270
MSSKGPIEKSDAKYNILAFGDSLTEGFYDSGFRFHPYSIKLNELLASSGYSAKVFERGNSGERVVGGMDRRLPALLQHFERNGIKLSWVLILGGINDLGYGADPDAVHAGLLSLYAACQQHGARVLAMTCLQTGGSLGDVHDDRTKLNELIRGTPAAHDYVEVLDLDPLLPFPRSRADTQTAALWDDYLHLTPAGYDTVGQIVYDRLRSKLEK*
>Vocar20004404m|PACid:23136862
MASVHGGKSAAVGAGLSFLSASRPRIILFGDSLTERSFDNPEGWGSSLASFYVRRADVVNRGMSGYNTRWAMETLPYVFGPTLTPGVPSPTAASERVMFATVFFGANDAARLEGPSHSARQHVPLDEYRSNLKEMVRYIKATGVEKVVIITPPPVSDAGRKAAQIQKMGEQARDWPLDRNFATSAQYSKAAADVAKELGVPCLDLFALLQEEDRWQERCLCDGLHLTPLGQEKLGNQLRSLLRQEWPDIRPIDLPTQFPAWDAINFEDVKSSFIDTEAAS*
>Vocar20013749m|PACid:23134016
MHLKLQTCGKMAILRARSLTAVLFLSFTAAHLCNAIRIPPSPPASGFTRYNMVFLGDSLTDQGNAFAMLGAPNPSIYYKGRCTNGPNWVDYLTKTVKQYPQTRIRVQNYAFPGATACPSPLTRAAAPFITDMSDQIAALTADVASKKVRLSGSKTLVFQYLGTNDFLFFFENLQATNGTTTQAEIAQLVRDTITCRVKGAAAIAAIQGVTDIVILPIAPLHTSPAAPPEYRPVFLAIEAFLGNETRAAMEQLNKTLAAAPAGTPGAGVKIWVLGNTDWVSNGAYQVKPPFKYIDTAPCFWNPRPVIVITPGIQVCSDPEDYFFYDQVHPTTRFHEWFANKGVLPRLQDLGVLP*
>Vocar20013737m|PACid:23134057
MASAASILALLLVFTTAAVDKVAARAAPKPPTKYVLAILGDSLSDTGNTFRAAKVPDTDFYWHGRYTDGPNWVDYMQPAVMQKREVQVFNYAHGAATACSDNLISTYLPFVKDLGNQTTNFVADVMSGAISPGQYDKLIPVQWIGQNDINNALRRALEAGSALSDTAVAALIQSLINCRMVSARTLAGVPGVKDVVLIPMAPLHGSPGVPAAFKPKVKEVVAMVAQYTLKAVAALQSALDAAKAGVNVHYLGGDDFNWIEAGFTSIHPPFKHMDVPCFLNPTSSMSQVPENATACDVPTEYLFFDNVHPETRFHQWFTNKGFLPRMRQLDLLP*
>23125206_peptide|Vcarteri|Vocar20009363m.g|Vocar20009363m
MSDKPVVLCLGDSHTLGVCGAPWVPGLAAALPRLRYVNTGVNGTQAKNVHSRLEKLILGVRGKLAGVTLLIGTNDCLLALAQETNDFWGQQHYMLNNGYTGPANVDTFRKQYRELTADIAERLRQRAAASGSGSEPIKLMIVTLPPIGEALDDKANKRVDEYNTVIREATAELQLQQQALDTADGLRIILLDLSAACKAAIERAFGKAAGDDDGGSSDATGAVAAALPPQPQPLRLPSPHWRVGLGVATCMVRRYVFGISYEQQSRQAGTVVLAPDCIHLNETGARLLIDLVEGQLRAPADETGPGPGSNPAAGTRPGAVGG*

## Sheet: C. reinhardtii
Sequences with GDSL Blocks I, III and V identified here by motif scanning methods
	Phytozome Gene Locus	Phytozome Transcript Name
1	Cre02.g143861	Cre02.g143861.t1.2
2	Cre02.g143900	Cre02.g143900.t1.3
3	Cre03.g200400	Cre03.g200400.t1.2
4	Cre06.g295500	Cre06.g295500.t1.2
5	Cre09.g399073	Cre09.g399073.t1.2
6	Cre16.g680300	Cre16.g680300.t1.2
7	g2596	g2596.t1
8	g2597	g2597.t1
9	g2602	g2602.t1
10	g3154	g3154.t1
Sequences in fasta format
>g2596.t1|PACid:27575673
MDNPSRTSSGRPPAPAASAAQQLPPITLVVFGDSLSDTGNVFSATHGMVPNPDVYFRGRFSDGPIWVDHLAAILSGGGNNGTSNSSGSSRGSSSTVTGRREVVVRVFAYGGATACAGQGLSRQVPDLDTQVRSFLEGRPGADARPTTTTTTSTPATSQPSTAAAATATNTTTAAAAGQPAAGAGVGAGDRVFVVFTGHNDLLGLAPAAWSDPSGGAVAAAVANTTACRTAALQRLLAGLTTTTSTATTPATTTAAHTAAPAGAISSGNSSNSSNSGNSGKSNGAGGGDADGQQPYRRDRVVVWSLAPVESAPAVPDQDRPAVAAAVAAVNAAIKPSLAPLRERYGAAAGSSGSSTNSSGSGSSSGAGAEGGQQQGQRRVLSLESYDLHAGVAAALARAA…
>g3154.t1|PACid:27576255
MVALPQQLRRAACALHMYFLLSRACCLAVGGSLTERAHTDSPANSSRDSAHRDLNGQGPQVVVFGDSLSDVGNVYNFTDGFMPSRGRYWAGRYADGPGWLDQLATTAAAAGSTATATDQRQQQKEGPGGAAEPQGPRQGRRQSVESAVLDFAFGGSTACPSQARVSAMVPSLAAQVDSYLAGKRPAATVVTSRPRNTTTTSFRSTTDAGGGGTAPWLQAPAGTRCTQGLLRPQPRLLAPTPNTTSRGAGSPPPQLAQRRIRRVIHVWTGHNDFLGGAADWSDPLVGPALAANVSACVGAALDRIVAAAEQEAAAAPHAAVNAVNTSASASDAAGSGGGGGGGGGGVTYLVVWTLAPVDLAPALPDAFRPQAKAAVAALNANLEAHVRRLRRQQQERRQR…
>g2602.t1|PACid:27574510
MSPARRQCAAPLAAALLLLLAAGCALASASRTDDGFSGNYNKKGGKNPGSRRASPPPARRRYPPPVGSGGLTTSRPSPAAAPGGGDTRERIDLVVFGDSLSDTGNTFRAAGVPQADLYYQGRYSNGPVWIDYLAAEVANNNSATTVLNLIADNLLMFGFWPLQGRRGNTGRRQLTGSRHPPLRAIIPPPGKNVPRVRRAPPPHRHPPASGGGLKRPPPAAASGGDTRERIDLVVFGDSLSDTGNTFRAVGVPQADLYYQGRYSNGPIWVDYLAAAVANTTQLTVLNYAHGGAAACPENSVATQIRFIRDLPAQTSAFIANISSAPQQQSQQGGGGGRRLLPINFIGNNDVRNVLSAGISGGVYPTEQSIGALALAITSCRLTWAKQLLAAGEAVWGQQR…
>Cre02.g143900.t1.3|PACid:27574815
MAHNASLRSACAVLLVLLAAAGAAAAREFGPKAAATNGGGGAAVVLEVFEDSLPDTGNTGRRQLTGSRHPPLRAIIPPPGKNVPRVRRAPPPHRHPPASGGGLKRPPPAAASGGDTRERIDLVVFGDSLSDTGNTFRAVGVPQADLYYQGRYSNGPIWVDYLAAAVANTTQLTVLNYAHGGAAACPENSVATQIRFIRDLPAQTSAFIANISSAPQQQSQQGGGGGRRLLPINFIGNNDVRNVLSAGISGGVYPTEQSIGALALAITSCRLTWAKQLLAAGEAVWGQQRGPERVLVLLPLARLDLTPSVPKELKPTLKAVTDAINNFLTAAVAALNAELAAAPVDSGSRGARLLVLPDFTGVVAATVTPPFTNFDEACFFHPAYVLDVVPGIVPCTDPD…
>Cre02.g143861.t1.2|PACid:27575054
MAPHSHCKVSYVRWPNAGYSRRCCYVALLLIGAAATGVASRRGGSGPLLPSHPHRSRRALQESAPAAAAAAAPAPAAADTGQDGHQEVVLAVFGDSLSDTGNTFRAAGVPQADLYYQGRYSNGPIWVDYLAAEVANTTQLTVWNYAYGGAVACPDTTAGGGGGLSGRYPFIRDLPAQTELFLNQTAAEQRRWQQGQQAEAGGGGGGGARRRLLVPINWIGNDDVRLFMRAAIIAGSPPDSRALTSLALAITSCRLAWAQQLLAAGEAVWGQQRGPQRVLVLLPLMQLDLLPETPEPLRLQLRQIVAVLNAVLNGSVAALQQDLDAAAGAGAGGGAGGGGGGGARLLVLPEEMESLIQSMRPPFNSSGPCFNHPLDGLQPVAVADVRPCADPNNHAFYDQ…
>Cre16.g680300.t1.2|PACid:27566955
MSRCSSSTRFLALALAISCLHASVAFSPAADTKLVLVLEGDSITDNGNVFKLLGAPNPKFYFPGRFTNGPNWVDYLTDAVSKFVKNVTVHNYAYGGATACANNETATIVPVIKDLGNQTAAFLADAAAGKVPKPSADTRVVLIQWVGSNDIDGALRQLAAAQAAAAATNSTPPDLQTAGLALATAIVTCRLAAAQAVAASGAVSDIVLLPISPLYQAPAVPSEYRMAVTLLVSGIDGALAGQVKTLSGTFSSALKTRLHWAGDSSWIDKLSTTIVPPFKNTTYPCLWNPRSVLEILDNLTLCTDVEDRYFFDQIHPTTRFHKHVALKGILPRLQQLKGAVPRRVAFNRFIM*
>Cre06.g295500.t1.2|PACid:27568342
MPAVLCLGDSHTFGKAGAAWVLELAKVFPNARFLNRGVNGLQTMNVLWNLDKSFNALGKSVAVPAAVTLLIGTNDVLRSLAHEGKDAFGQRWFGIANGDTGPATLETWTQQYRALLETIAAKLDARARAASASSASASSATSATTTTTTAPTPVPLLVMKLPPLGEDLTDAVNAKVDAYNAALTQVVLDFAKAQKALLKPAAGAMPRAVVMDVKLVDISSEFKAAIAKNQASRQAGGSWRPLVLPVPFSKAAKAIMGCQFAHDLWGRSFNAQSDAVGAAVLSPDAIHVNERGGDLIVGLLAAHLVKPLAPPASQ*
>Cre03.g200400.t1.2|PACid:27576098
MHILAFGDSLTEGYYNHGTQFHPYAIKLQQLLLQNGYSVKLEQRGESGELVTRSMVNRLPALLRESEARGVKYGWVIILGGINDLGWHKEPAEVWAGLRQMYEAVGRHGAQALALTCMETAYQLGDEKRVELNNLIRTAPAEFPHVKLLDLEKALPFPRDKSDPAAVAEWDDGLHLSPAGYDHMGALIYGALSAHLGPEARG*
>Cre09.g399073.t1.2|PACid:27570731
MLASVTPGAAAAPTSAGSFVAAARPRIILFGDSLTERGFDQPGGWAAYMAANYTRRADVVNRGMSGYNTRWAVQVLPYVFGQPTASAGSGGSGGGAGALAGQVLFATLFFGANDAARKEGPEHSARQHVPVDEYGRNLREMVSYMRATGISRILLLTPPPVWAPGRRKHMLWRVGEASKDWPLDRTQEATQPYARAAAEAAQELGVPCLDLNTLLQQEEDWGERLLCDGLHLTPTGQEKLWSLVREAVWREWPETRPEALKTQFPAWDAIDFADIASSFLPQGEQQGQDGAAKEKAGGKAAAAAAAGVANGAKA*
>g2597.t1|PACid:27575550
MYRANIVVAVCAFALLLSAAHAADKTVYQYVIFGDSVTDTGNVFRDGGVPDPLIYYKGRFTNGPNWVDYLNQSLSAKHKVQIFNYATGGGVACSFNLNNTRYPYARDAVNQTGNFLADLARGKVPTTKYTRRISVSWFAANDITVALSRALTSGVDAATAGRQIVSSLATCLSQHVGALAASGVREVVLLPQSPVQVAPLVPDFLRPSVAQLVDAVDAALVQAMAAVNAQLDAAPAGSPAAGAHVYLLGDSKWIGRIAPAVRPAFKYMGDRSCFTNPDSSMRITPGLADRICTDPNDYAFYDEIHPTTNFHKAYALDALLPRLQLFRLAPRDV*

## Sheet: S. moellendorffii
Sequences with GDSL Blocks I, III and V identified here by motif scanning methods
	Phytozome Gene Locus	Phytozome Transcript Name
1	80189	80189
2	100257	100257
3	100778	100778
4	110185	110185
5	110510	110510
6	111699	111699
7	111809	111809
8	113909	113909
9	115333	115333
10	115388	115388
11	116071	116071
12	118198	118198
13	123499	123499
14	126365	126365
15	128933	128933
16	129215	129215
17	136160	136160
18	136204	136204
19	156096	156096
20	168353	168353
21	174517	174517
22	174773	174773
23	231712	231712
24	232013	232013
25	232422	232422
26	24152	24152
27	267148	267148
28	34274	34274
29	34430	34430
30	34524	34524
31	36615	36615
32	402598	402598
33	402765	402765
34	402769	402769
35	402771	402771
36	403122	403122
37	403921	403921
38	404807	404807
39	407454	407454
40	407730	407730
41	408113	408113
42	408115	408115
43	408654	408654
44	410344	410344
45	410383	410383
46	410418	410418
47	411531	411531
48	411673	411673
49	413745	413745
50	417992	417992
51	419060	419060
52	419714	419714
53	421623	421623
54	424706	424706
55	426997	426997
56	431626	431626
57	438768	438768
58	441488	441488
59	45338	45338
60	46218	46218
61	55751	55751
62	56145	56145
63	65258	65258
64	65336	65336
65	65428	65428
66	65717	65717
67	65725	65725
68	65833	65833
69	70987	70987
70	70988	70988
71	73430	73430
72	75536	75536
73	76816	76816
74	77440	77440
75	77657	77657
76	79568	79568
77	80611	80611
78	80680	80680
79	80714	80714
80	80725	80725
81	80828	80828
82	85364	85364
83	85808	85808
84	86367	86367
85	89823	89823
86	89921	89921
87	90062	90062
88	90349	90349
89	90383	90383
90	90616	90616
91	90648	90648
92	92182	92182
93	93463	93463
94	98492	98492
95	98542	98542
Sequences in fasta format
>80189|PACid:15403082
MVNETSSIATPPFTSPLVPGFFVYGDSTVDVGNNNYLQTIARANLAPYGRDFDTHLPTGRFSNGRLSVDYLALFLGLPFIPPLLSRNFTSQMQGVNFASAGAGILNPSGSDLGQHIPMAEQVEHIVEIQQRLASKIGEDAANAVISNSIHYISIGSNDFIHYYLRNVSDVQNKMTNFEFNQLLISSLVGHIEDMYARGIRKVVTIGLGPLGCVPFYLYTFNQTGAGCVDSINFMIAEFNNALRVTAQSLAMKHRNLRIIYCDVFQSLMPIVRTPLQYGFVTSRSACCGAGRFGGWMMCMFPQMACSNASSYLWWDEFHPTDKANFLLARDIWSGNVCEPGGLQDLAKAS*
>34274|PACid:15401944
GSNLCFPAMFVFGDSYLDVGNKAALYPQVFQQPVPPVIISNELPYGQTFFGHATGRFSDGRMISDFLAEALGFEDFPGAYFQPLASSFRYGANFALGGGTAIEHSFYESRNVTTVVPYSLLDELGWFLRFKKLARQQRQHKLVMTAFSKGLYVIGEIGSNDYTVGLFKGGMSPDVLNCTLLPLVRGSIKHFFEELHGSGARNFLFIGMPPAVDNPAYRSFGNFVNREKLYNLTAAHNAMLRKLVKDLKAKYTDSFLAFADFEGIHKDVMNNPGKHGFTDTSSACCGAEGPFNFNISIGCGQPGYTLCTTPAQFVFWDFSHYTE
>413745|PACid:15416753
MRALVVLAFFLGMASAQIVPALFAFGDSLVDSGNNNMLPTIARANHPPYGYNFDNHAATGRFCDGKLIPDFLASLLGLPFPPPYLSAGDNITQGVSFGSASSGIGRWTGQGFVLSFANQVDGFREVQSRLVRRLGPMRAMSLISRSIFYICTANNDVNNFVLRFRTELPIDLRDGLLVEFALQLERLYRLGARKFVVVNLSAVGCIPMNQRFGRCGSAGMNAALSFNLGLASVLDSLRISMRGARIVTANMEGLMLQVKSNPRAYGFSNTVQGCCPLNQPWRWCFDGGEFCEKPSNFMFWDMVHPSQAFNSIAAHRWWNGTLEDVYPVNIRTLASI*
>431626|PACid:15402164
MRKINGYVSILLLMLVGCALNVNGSKHRWDELLRANAKQAKSTIQREVGAGVDVIILPDDGAYSDDYIWDRTLKVSSVYNFGDSYSNTGNLDAGFPLMIDYLTDYLGFPLLSPYLRSITMGSNFHRGANVAYGGSTAASVYENHNPFDLDVQVFEFLRLQHLANTTSGSTKLPSPASFSDALFVIQAGSADFAYNLFAQNVSVQNMTAMVVPMVAETIYNETMILAQLGGAKKFLIFNQPAVGCQPFFLTQSKLYGQTQRDGLNCVKSYNDIAQAFSSQLNKTASIDAMNSFQAENALRACCGSPHGDGESNCQTGTINGVATMFTCGCGKGRAYTNSTEFASWDGIHYTEEFNKVVMEKFTKENMYFDTSGRIFCRVTFFTN*
>36615|PACid:15410757
RPAFVLLGASMVEYSFRPGGWGAVLADLYSRKADILLRGYRGWNTRRTRAALPHFLPKPALVVIFLGTNDAAFPLPSGKGQFVPIPEYKENLRYMCEYCQSLSDSTRVLLITPPPINDEARRALSWSRFGPLALNWLDRTDERAQAYAQACLSVAEEMKVGVVDLHNAIKRVENWETECLSDGMHISPKGCEILVELLLEALKKVSLHWEDVPNDL
>174517|PACid:15418417
MQKLLALSLIVLLAAAETSHAKHRNGGRGGRGGRGAKAIFIFGDSLVDSGNNNYLNSLAKANFAPNGEDWPNHLGTGRFCNGRLVADYISEYMGTEPVLPILDPKNTGRNLLRGANFASAGSGILDDTGAMFVQRLRVSEQYNLFRRYKGQLASFVGGRAADRIVAAGLYSFTIGGNDYINNYLQPLSARARQYTPPQYNTLLVSTFKQQLKDLYNMGARKISVGNMGPVGCIPSQITQRGVNGQCVQNLNEYARDYNSKLKPMLDELNRELRGALFVYVNAYDILSDLVSNPGKNGFTVSNSACCGQGNYNGLFICTAFSTICNDRTKYVFWDPYHPTEKANILIAQQTLFGGTNVISPMNLRQLLALP*
>403122|PACid:15404816
MKAAALLLLCFILSFHAAEAQQVAQFIFGDSLVDSGNNDYILSIARANFFPNGIDTQNRVATGRFCNGLLISDFVSQFLGAQPVLPFLDPSARGRDLLRGSNFASAGAGIVADTGSIFLRRITMPEQIGLFQRYQSQVSSLIGPQATGRLIANSLVSVTVGGNDYINNYLLPGSARRAQLSPFQFNSLLVSTLRDQLQQISNLGARKIVVSNMGPIGCIPSQKSMRPPSGLCLPDLQQYAQHFNSLLRPMLSQLTQQNPGSVFLYSNGYDMLMDIMANGGSYGLSNVRDACCGQGAFNGNAICTGASTLCADRSSFLWWDPYHPTEAVNKIITDRLLDGPPSDISPMNLRQVLRL*
>232013|PACid:15416503
MGRFPLRGALVLGLWLLFLSITAQCQAPASFVFGDSLVDGGNNNYIFSLSKADQPANGVDFPGGRPTGRFCNGRTIPDIIGESFGIPYAPPYLAPTTHGAAILRGVNYASGGGGIVDETGRIFIGRLSLSKQLLYFQNTTRELKSMLGEDAARQYLAKSIFSVTIGANDYLNNYLLPVPLTGDSFLTPRAFQDKLITNFRQQLTTLYNSGARKIIVAGVGPIGCIPYQLTLNLRRDGSCVSSANKLALNYNTALRDLILELNSKLPGSMFSYANAYDVVWDIITNKKNYGFETSDLACCGIGGPYKGVLPCGPNVPVCNERSKFFFWDPYHPSDAANAIVAKRFVDGDERDIFPRNVRQLIEM*
>232422|PACid:15419648
MFVFGDSLVDAGNNNFINSIARANFAPNGIDFPNSAPTGRFCNGKIISDLLSDYMGTPPILPVLDPQAKGQNLLLGVNFASAGAGILDDTGTIFIQRLTMTDQFRLFRKYKSDLAAVAGASAAAKLISDGIYSFTVGGNDYINNYLLLFAQRARQYTPSQFNALLIATLRNQLKTVYSLGARKVTVSNMGPIGCIPSQLQRSSRAGECIQELNDHALSFNAALKPMIEGLNRELKGATFVYVNSYDILNEYIQNPSKYGFQYTNMACCGQGSYNGLLTCTGLSNLCSDRTKYVFWDAFHPSESINRLITNRLLNGPPSDLSPFNVKQLIAMST*
>65833|PACid:15408566
GRNSSSKCFPLLFSFGDSLTDTGNAQRIFPFEQNRASHSPYGRTFFGRPRDRFSDGRLMIDFIAEALGLPFLSPYVQAVGSSFQHGVNFATSGATATDITFLVPHTLGVQCYWLKKFKVEVQDARSNPVNTALLPDLNSFSKALYVVFIGGNDYNRLFVYNMTIDQLFDAVPVVVDEIGKRIEDLYAESARNFLIVNVPPVGCTPELLTFFNHVDTNPEDYDSAGCFTPYNAVLEAHNDVLMDAVNRLRNVHPDGLFVYADYYRITGDILRDPQNYGMEDVIHACCGTGGRYNFNVSSQCGSNSVVNGLPFTPPSCPNPAAAANWDGVHPTEAFTKIIASSFLQG
>100257|PACid:15421035
MAAALHRLLAAAIVLLSLQAAQGVEKKRLFPAIFVFGDSLADNGNNNFFLTLARADMPPNGIDFPSGPTGRFCNGKTIIDVLCDFVALPYPPPSLAPTTTGPIILTGVNYASAAGGILASSGRNYIDNMPLLKQLQHFNVTLDAIRKQLGVANATKHVSDSMFAIVIGSNDYINNYYINSTTRSQQFYGKRTFASLLAKTWMKQTLYSMGARKFVVSGLGPLGCIPSELSRRNSTGECVESVNHMVTRYNLALRKSIKRMNSKLRGAKLIYTDAYRALLEIIHAPSSFGFENVNSGCCGAGKFNAQLPCYPLISTVCKHRSSYVFWDAFHPTEAVNVLLGAKFFNGSQSYARPINIQRLASV*
>73430|PACid:15406841
MEQRGVPKFQLFLAFVLSNAACLLHAANVPALFIFGDSLIDVGNNNYINSLAKADVRYNGIDYNHGVPTGRFCNGRTIPDFLGEYLEVPPPPAYLTPNLTIKDISRGLNYASGAGGVLDATGANYIARLSFNQQLVYFAGTKQRYVTELGMDAANKFLADSIYMVAFGANDYINNYLVTFSPTPSLYNTSQFQDMLISTYSQQISRLYDLGARKMVVFGVGPLGCIPNQLMRTTDQKCNPQVNSYVQGFNAALQRQLSGILLKQLPKVRFAYAHGYDRFIDMVKSPASYGFKVTDEGCCGLGRLNGLLACMPISNLCSNRKEYLFWDPFHPTEAANMVIATDFYNGTTAYASPINVEELASVSAVV*
>76816|PACid:15418716
MFRFLIAALLVAAATGALESERSVVPALFAFGDSLLDAGNNVYIANSSARVDFPPYGETFFHRPTGRFTNGRTIADFLGKFAKCCSFPFFVFQFATSAMHLGLPLLRPSLDPAANFSKGANFASGGSGLLESTSFDAGVFSMSSQIKQFSQVASKLTKEMGNAAHAKQFLSQALYIITSGSNDIGITYLENTTLQQTVKPQEFVQGLIHEYNKTILALHRLGARKMAIFELGVLGCTPFSRLVASTMNETGCLTQANQMGVLFNANLEQLVRDLRSQLPDMKIALGKTLNIFTGILNNATHYGFASTTSACCGAGPFNAGVSCGRKAPPNYPYKVATGKKPSRFLFWDRVHPTEVAYSLVFKQLWGGDLGAIEPFNLKQLSTMID*
>85364|PACid:15419261
MRLLPLAASILSFFLVLRSGRAQAPAFFVFGDSLTDPGNNKFLVTTAQAAFRPNGIDFPGGKATGRFCNGFTVVDLIAQELGLPLVPAYHDPNTKGSVILKGVSYASGGARILNDSSVNFLQNIQPLGKQIQNFVNTRSEIVLLVGGEDPAFDLLSRSIFLFALGSNDYLNYMNSTRSKSPQEFQDQVISAYKGYLNVTYQLGARKIVVFALGPLGCIPFKREGNILGANGKACHEEANTLAVNFDRALKDMVSGMNRDLNGAKMVFGTTYDLFYDATNNPSKYGFVNGRDACCGVSPLRLFACLPLGSVCSTRNQYFYWDAYHPTESANRLIASAILSGNKTIMFPFNLKQLIDL*
>93463|PACid:15421278
MLPTKPASAMFVFGDSILDAGSAKFLPPNSSVAALSPPYGETYFKVSTGRFSDGRTLADFLAQWINLPFTRSYMDPDAVLEIGANFASAGSRLIGEYAGAVSFKTQIDQFTERVGLLRERYGDDRAKTILRDSVFIVAIGSNDLEALYFPTNSSFRRIGSSWRYYVGMMMEEYEATVKTLYNQGARKIVLVGVGPIGCTPAARYYVAKVGLITRRQKIGCLQALNEMAAFFNKSLRNLVNKMLFQLPELAMVFLKPYGLLMDAVRSPLENGFTNSREACCGDGLFHAGGCNNSSFVCPVPSTHLFWDSVHLTEAANLFLFRYFWFGDLRAAEPYNLKRLLA*
>75536|PACid:15413573
MARRHWIGAAWLCLLALGLQELGIARGEPSAIIVFGDSTVDTGTNFYSPATPFNFQANRYPYGFKGFQGQATGRFTEGRVIIDFIAEYAGFPVVESYAKPDASLAQGANFGSGGAGALDDTNEGMVTPLSKQLENFADFCGNVSKERNLVEYEEFLSNAVYLISIGSNDYLSGYFSHPHLQQAFTPEQFVTLVVSNITKAIEVLHSKGARKIVMFGVGPLGCLPPLRIVNGSGGCHEPATALGQAHNYALGLAIQRLRQIHPDSIIVRAHFYDFFEERQNNFGAYGFKEPAQACCGAGPFHGRGHCGIESVDPELSYELCEEPSSHVWWDPYHPSERVHEQYAQALWRGNATVIEPVNLEQLFHSSSPSGRMENPGTPSFAFPEMI*
>128933|PACid:15419541
MGDRFRLLLIIASVLSLAALTSNVYAALPLFVFGDSLVDSGNNNFIPSLARANFPPNGIDLPSRTATGRFGNGKIVSDIISDYMGVPSVLEILSPFARGANLLRGANFASAGAGILEDTGVIFVQRLTIPDQFRLFQEYKGQITSLVGPAAAARIVADGLYSFTIGGNDYINNYLLPVSVRAAQFSPAQFNTLLIATLRQQLRTVYALGARKVTVGNIGPIGCIPSQLSQRSRDGQCVQQLNDYVLNFNALLKNMLVELNQELPGALFAYLNGFDILKEYIDNPAQGGFAVSNKACCGQGPYNGVLVCTALSNLCPDRSKYVFWDAFHPSQSFNYIFTNRIINGGPNDISPVNLAQILAMP*
>90062|PACid:15409542
MEFHASFLVLLAAGSGIFGGFLGASSACVFPAIFNFGDSTSDTGGIQTAFPTFSQSEFPPYGMTFPGRPFLRYSDGRLGIDFITEALGIPYLSSFFQAVGSNFTTGVNFATAGATSQAVTYISPFSLNVQLNQFREFKQKVLVTGKDMNPRIYSIPDAFSRALYIVDIGGNDFSYGYNRNMNFDQLKAYIFRAVDGIIALVKGVYAEGGRTFLVSDVGPQGCIPYFLTNFPNLRVSYDQAGCAIEFNQVTQHYNGLLKQALSSLRSQLPGSTIIYTNTYDIKYSLTLKAASNGFQFATKACCGIGGNYNYNFAVQCGESKVMAGKTVASTTCKNPSAFLNWDGVHYTEAANRIITRQILSGSFFEPSFPLGMLCTLKNI*
>411673|PACid:15410256
MESTLIPVVIVALVSLGQISRVASECATFPALFNFGDSTSDTGGIQAAFPTFSQAEFAPYGMTFPGKPFLRYSDGRLGVDFLSEALGIPYLSPYFQSVGSNYTYGVNFATAGATSQAVTYISPFSLNVQLNQFREFKQRVLASNGSDRTRNLNALPSPSVFSRAIYYVDIGGNDFSYGYTRNMTFDQVKGYIHQVVDGIIFLVKGVYAEGGKTFIISDVGPQGCVPYFLTNFPNLAVTYDSAGCAREFNAVTQYYNGLLRKASRLMRAAFTGTTIVYLNSYDIKYALTLNAASYGFQYATRACCGTGGDYNYNFGVQCGESKIVNGKSVVSTTCKDPSQYLNWDGVHYTEAANRIITRQILSGNYFDPKLPLDTLCSLNTI*
>80828|PACid:15408310
MGSHSSTLLLLCVANLVAYASALQYFPNLSTRKVPGLFVLGDSTVDAGNNLYISNPIVEVSVPPYGDTYFGHPTGRYTNGRTLPDFLATSLGLRFPDPYLKPDKWIAQGVNFASGGAGLLESTNAGEVILNTQLAQFHNLTLARPNPEFYKESVFIFSMGANDIMGNYLADSTLQTQVTPQEFIGRMLGAYISAIKALYSDGARRIITLGLPPLGCIPRARLLVATTNGNGDTNGCKPANDLALAFNEGLAQTVKSLSEELKDTKIVLAKTYDLTMSAIKFPQAFGYEDVKSACCGAGPFNAAVFCGDSYLKNDARTKQFQPYLCPTPSKSMFWDSIHPTEKSYWLYFRYMWYGDDNVVEPYNLAKLFEGAYIPQPPLPIHSSCLV*
>80725|PACid:15407492
MLCCCPAQQSQPLVPAAFIFGDSLVDVGNNNHLAAVARGDTAPNGIDFPLGATGRFSNGRTVVDVVGELIGLPLVPPYLDPSAKGSKILQGVSYASGAAGIEDETGGNYAERITFWKQIQWFGNSIGEISSMLGPSAASSLISRSLVAIIMGSNDYINNYFLPYTRSHNLPTSTFRDTLLSIFSKQLQEIYRLGARKIVVANVGPLGCIPSSLFLYNSTTGGCIEPVEAIVRDFNDALKPMLVELNSQLPGATIVYGNVYNIFRDVIDHPSKFGFDYGNRGCCGAGPFNGQVPCLPGGLVKYCPDRTKYVFWDPYHPTDAANVVLGKRLFDGGLDDASPINVRQLCLL*
>129215|PACid:15417090
MEWCAKAIHGRRLLLVVFLLVGRARAAAAGALVPAMFIFGDSLVDVGNNNYLLTLAKANVAPYGIDSPWGATGRFCNGKTVLDVVCELIGLPYVPAFLDPSTKNARILKGVNYASGAGGILDESGKNYIERISMSQQLHYFQQTLSGLVQQLGSSGCEQLLSDSLFAIVIGNNDYINNYLLPDSATRFRYSERQFQDLLLAAYAQHLTELYRLGARRMVVASLGPLGCIPSQLAQKSSDGACVDSVNQLMLGFNLGLQDMLASLRSLLPGARIVYADTYTPVAAMVATPGAYGMESVNRGCCGGGRFNGQLPCFPRPISNMCSNRSNHLFWDPFHPTDAANVILGHRLFQALKSSFGIGSGSGG*
>89921|PACid:15413195
MLALLLFFLSLDLSLGQYDHANAYGVPAILIFGDSTVDAGNNNVFSTIMHSNHAPYGRDFGFPTGRFSNGLLAPDIVAQKLNLPFPLAFTSPNATGDNLIFGANFASAASGLVDSTASLFNVASSTQQLKWFASYRQQLERIAGPDRAQSILSRALYVISSGSNDYIYYRLNTRLSSQYNNEQFRELLIKQTSQFIQELYNVGGRRFAVVSVPPLGCLPSEITTAGKRDRSCVEDLNSKAVAHNVALQQLLTRTKASLPGTKVAYLDCYSVLFDAIHNPAKYGKNSTLLCSRRLNPLETNRGCCGSGLIEVGDLCNGLSMGTCSDSSKFVFWDSFHPTQAMYGIIAEVFYNQAAAVL*
>98492|PACid:15413836
MAPYLCIVSFLLFSFSSALASNYDVSAVFVFGDSLVDSGNNNNLQSLAKANFLPYGRDFDTHKPTGRFANGRLVPDFIASRLGLDLAPAYVSANDNVLQGVNFASAGSGLLESTGLVFVRHFSLPAQVDHFQNVLDNNITAKLGSKRARELSSQAIYYITVGSNDLVNNYYLLPASPLAVRYTPERFQSLLLAEYHKQLQRLHGSGGRKFVLASLTALGCSPINLLRYNVAKKGKCVDFLNDAAARFNADLKASVVKWSSSLPGSHIVFANSFDYVLDLVRNPAAHGYKVGDQACCSGIGKNGAIVFCLRNVTTCDDTSSYVYWDEFHPSSRVYGELADRFWEGSVQDSYPINVKQLSTL*
>34430|PACid:15403303
SMFAFGDSLSDTGNDASAFPGSKPSLHYGQTFFRKFAGRASDGRLLIDFLAQAFGLPFLSPYLQGFNADYRHGVNFAARGATARSTSIVTPFFLSVQVSQMIHFREAVLAAPQATPLLPNSTVFSTALYVIYIGINDFWQNLNNNRMTIQQINSTVVPQLIQTVPKALERLYHDVGARKFLIVTVPAVGCLPVVLSEFGSSSSEDYDASGCLRAFDDVVGSYNARLRALALGFAGKFAQARVFFGDIFAVHKDVIANPELHGFAPSSKLSACCGGGGKLHEAVKQCGVIATPVCESPSSYISWDGIHFTDAFNRVAAASIL
>89823|PACid:15412397
MEEATITLAALSTSLLLLFLASLETIRAAEAPQVPAFFVFGDSLVDSGNNKFLQSLSQANHSHNGIDFQGSVATGRFCNGLTVTDVVAQELGLPLAPPYLDPSTNGTAILKGVNYASGGAGVLDETGLYFLQRLPLGKQIEYYGNTRSQIIGLLGQKAASQMLSKSIFCFVIGSNDYLNNYVAPVTATPLMYTPQQFQVRLVSTYKKLLTDAYKLDARKFIIAGAGPIGCIPYQLTVNFQRNSTCAPQPNELVLNFNKALRQTVFDLNRQFPDAKFVYVNTYDTVTTVIKNPGKYGFANSDTACCGTGGPYRGLISCIPSVSVCSNRTEHFFWDPYHTSEAANYVLGKGILEGDQSVVEPINVRQLARL*
>438768|PACid:15423388
MQDHSVLAIALLLNFLCQARAQLAPAIYVFGDSTVDAGNNNFLPTVVRANFPPYGRDFDSSVATGRFCNGRTSTDYLANLVGLPYAPAYLDPQAQGSSIVRGVNFATSGSGFYEKTAVPFNVPGLSGQIEWFSKYKSKLIGMVGQANASDIVSKALVAISTGSNDYINNYYLNPLTQKMFDPDTYRAMLIESFANFVKDLYGLGARRIAVVSLAPLGCVPSQVTLFNHGELQCVEDHNQDAVLFNAALQSTVNSIKDGFPGLRLAYVDIYTLFTNVLANPGKYGFQQTLTGCCGTGRLEVSILCNMHSPGTCTDASKYVFWDSFHPTDAMNKLIANAALSQGAPQLL*
>65258|PACid:15403968
IIIFGDSLSDTGASANVFPSNPGNQSPYGITYPGSPTGRFSDGRLIIDYISAGLKFKYPEPYFVTINPDYRTGVNFAQAGSTALNTVFQNPIYFSYQLQQFLQKSLPPLKFYQTFLYAVEIGGNDIINNIIYNNKSLSYIANITIPTAVAAIKSSLQLLYNEGGRKILVFTITPLGCTPSFKTIFASPNPTAYDSYQCLIAFNNISQYFNSKLVDAVVSLRNQYTDAKFYIADMYNPYYKILQNSSAYAGFTNIRDACCGTGAPYNYSPFQPCGTPGISSCLNPSTYISWDGVHYTQHYYQIVAEFFLSGTFLDPSTK
>267148|PACid:15408905
MSAASFFATLSLIASLLSSRSRASQLVPALYVFGDSSVDAGNNDYIGTVVRADFPPYGRDFDSHKATGRFSNGRVSSDYLASLLGLPLPPPYLDPSAKGSKIIQGVNFATAGSGLYEKTAALLNVPNLPRQISWFRNYKQKLVQLAGQNRTASILSKAFIVLSSGSNDYINNYYFDPALRVKYTKDAFRQVLIFSVENFVKEMYQLGARRISIAGLIPLGCIPSQVTLYGKGQLKCSEFENQDARLHNQALESSVQRLRGSMTDLRVAYIDVYTIFSKVIQQPESYGFEHTLTSCCGVGRLAVSLLCNKLTPGTCRDASKYVFWDSFHPSDAMNKILAKVALDQANAQLFH*
>80611|PACid:15406754
MAFGDSLSDTGNLQSMSGGVVKLPYGMTYFKKATGRFSDGRLWLDFAMDNFGTQFLPPYDDGSNKNLDYTKGVNFAIAGATANEDFASPTLPSGISLDHQIDSFVNFKKDCSSSHATSHFPSTGTVESGVAIILIGGNDINYMIIGGSSPSAIVAKIPDVIGSIEDGINRLAKEGIKSFLVMNLPPQGCLPLYLQQSVGSSPKYDGFGCLEEISKVSMEFNKALMAMLEGIDAGENIVYGDVFAAALTMYKSPEDYGFDPASKLQACCGSGSGTYNCDASKPGCGCSTSTVCKSLSKHMNWDGVHFTEKFYQKITDFVMNQGFYMVVKGSSFF*
>65725|PACid:15407735
AAARAMFVFGDSLVDAGTNVFIAGVPNAANFDPYGETFFLKPTGRFSNGKIVPDFLAGLLGLALLPPFLKPGSNFSQGANFASSGSEILDSTNNPDNDLIPLNAQVRQFQEFVKRRKPRELSIPASIFLLVTGSNDLLGGYLLNGSAQQAFNPQQYVDLLLGEYQKSLLALHRSGARKIVITGIGPLGCTPSLRLLQEITNNATGCLEESNELALAFNTKLAQLFQELTKNLTDAKIILVKPYDFFLDMINNGTKYGFEETQKNCCGGGAYNAMIPCGRDAPFLCHVPSKYLFWDFHPTHQAARFISDQVWGGAPAFVEPLNLRAL
>46218|PACid:15414925
FIFGDSLVDYGNNNYILSTYAKANFPPCGRDFPSGATGRFSNGNLIPDLITSYLNLPLVQPFLSPTKNIQQGVNYGSAGCGLFNTTGNTFVSFQNYPRPIYLQVQNFIEDKHTLISQIGLNATLNIINKSMFYITYGSNDIANNYYEPGSSLPSQYTILEFIDILMQLYDTQIRVLYQEGARKIVIASLFPLGCSTLFLIRYNVTQPSQCVDLFNKAATQFNCKLNLVLSYLRLNLPGLNILYADSYTIPLDIVQNPQSYGFTIPNVGCCNFIGPNENTLVTECLPLAPSCLDPRKYVYWDQVHPTSKTYNILAN
>70988|PACid:15402066
IIIFGDSLSDTGASANVFPSNPGNQSPYGITYPGSPTGRFSDGRLIIDYISAGLKFKYPEPYFVTINPDYRTGVNFAQAGSTALNTVFQNPIYFSYQLQQFLQFKQRLQSDAYRKSLPPPKFYQTFLYAVEIGGNDIINNIIYNNKSLSYIANITIPQAVAAIKSSLQLLYNEGGRKFLVFTITPLGCTPSIKTIFASPNPTAYDSYRCLIAFNNISQYFNSKLVEAVVSLRNRYSDAKFYIADMYNPYYKILQNSSTYAGFTNIQDACCGTGAPYNYSPFQICGTPGVSSCLNPSTYISWDGLHYTQHYYQTVAEFFLSGIFLDP
>231712|PACid:15419033
MAHLKALVFLQVLTLASASQVQMLFLFGDSIFDTGNNNFLPGSLAVANVTPYGTTSFGVPTGRFSDGRLIADFIAEFLGLPYIPPFMQPGASFIHGANFASAGSGLLNATDAPLGVLSLDAQMDQFQYLSTVVRQQNGDYHASIMFRNSLFMITAGSNDIFANLFQAAANRRHFLSTLMSIYRKNLIQLYRNGARRIVVFNLGPLGCTPMVRRILHGSCFNLVNEIAGAFNLALKMLVRELVMRLPGVRISYAKGFNAMTEIMSNASAYGLYDTAHACCGKCGGWLATHDPQGVCDNPSQYLFWDFTHPTEFAYSILAKNFWEGDWNYIEPWNIKTLGQM*
>118198|PACid:15406343
MALATLLLIVLVRNPCIVALAAAAPAFFVFGDSSVDTGNNNFISTLIKANSLPYGMNFDPPGATGRFSNGKLVSDYIAEFLDLPYPVNFLDPGVSPWDFLKGVNFAAAGAGLLDSTGFSRGVRSFTKQIKEFQKVVKVLESLAGKSSTLDLLSRSIFIISFAGNDLAANYQLNPFRQMFYNLTQFESLLINQMSRSIQTLHAYGAQKFIIADIPPLGCTPVELILHGACKGRCVASVNEKIRSFNSKTSVFFSKLRAVLKDCDFLHLKSYTIVQRILENPSTHGLRHASRACCGNGGHYNALGPCNWFISSVCEDPDLYAFWDMVHPTQALYKLVANEVIFGSPNSIYPFNLAHLVSNMPQ*
>426997|PACid:15412056
MISLAISLLFCSLSVSRAQLIPAAFTFGDSTVDAGNNDYLKTIFRANFPPYGRDFDTKQPTGRFSNGRTPSDYLAIDSGKCALFAAALLGLPLALPYLDPSAKGQNIVTGVNFATGGSGYLSETGATLNVPGLDGQLQWFKSYTQNLVKIVGKANATNIISQGVYTLSTGSNDYVANYYVNPLVQEKYSRNAFRSLLLSSFTQFTKALYSLGARRIAVVSMAPLGCLPSQVTLYGKGSLSCVDFANRDARLFNRALNSTVTSIRASLKDIKLAYIDIYPLVEDVIKNPSKNGFEQTTTGCCGIGRLAVSILCNEHSIGTCSNASKYVFWDSFHPTSTMNQLIANTAFNQGIGQLL*
>110510|PACid:15408057
MAMVIVSVIAALISLEFTDAGSSSSWELGGFTEKIPAIFQFGDSLSDTGNSLIAFPQAYKRLNTSPYGETFFHGPSGRECDGRLIVDFLASSYGLPLLEPYLRRFKGQDWRHGVSFAACGASALGRSFFHDHNISIGATFQLDIQLQWFREFKTVSAMRSSKRGRRTHPSADDFSQALYIVGEIGGNDYGDMMSTMDYSQMLQFVPMVVQTIRDFIQARMNFPNPFNLYNLGARKFLVTNIPRQGCNPSFLVSRRPSDRLDELGCIADFNALNAHHNSLLREAVDDLRVSLAGASIAHADFYSAIEPILRNPQSYGFTEPRTVCCGTPWLTQVVDCVDGGMINGILTKGQTCADPSVHIYWNGVHFTEHLYHIVANAFLTGQYVDLVANQKLDQ*
>77657|PACid:15420187
MQLSRILLAVVLQWILWISGSWAANASSPLVPAYFIFGDSLVDVGNNNHLFTLAKSNFHPYGVDFDTHIATGRFSNGRVSVDYLTELLGLPFVPAYLDPSTKGSKLLLGVNFASSGSGILDFTGKIFGQNMPMGSQLKSMHKVKQEIQELIGEKRTRTLLSKALFSVVTGSNDYLNNYLVRPREGTPAQFQALLLSSLKSQLQELYNIGARKLHVVSMPPIGCCPQSLFKFGSKNDECIDFVNKLAVDYNVGLKSLLVEVERSLPGLRTVYTDSYYSFMSIYNNPSQHAGFKVTGTACCGIGPYRGSFFCLPKVPYCSNPSQHIFFDEFHPTAGVARDVAIKAFRGGPDVNHPINVYQLVTSS*
>156096|PACid:15406181
MGPARPRIVLFGDSITQQSFGPGGWGAALAHHYCRKADIVLRGYSGYNSSWALFLLHKIFPSSLEEDAPLAVTIFFGANDAALPDRGSSHQHVPLPTYKTNLKRIISHLKAVSKRTHIVLITPPPIDEKARREFAIHTYGRDAHELPERTNAVAQEYASACKAVAAEENVAVIDLWTLFQKNHDWRSIYLSDGLHLTAAGNGVVFDQVVQAFKLAGIAEAELSLDFPLHSSIDKEHPEIAFST*
>404807|PACid:15413215
MRRSQNFSTLVSAFLLLVIGIGEFMTCASAFNVPMMFVFGDSFVDSGNNNHLNTTARANHQPYGINFEERRATGRWSDGRIVTDYLADYIGLSYPPCFLDSVNITRGANFGSAGSGILNITHIGGEVLTFTDQVNGFDMYVTNLNQMLGRTLSEYLVSRSIFYINIGNNDVNDYLLDHNATALPFGFRASLLYQMQTKIQQLYRAGARKMIVTSNYALGCAPMYQIYGRCNPVGLNAARYYNQGLFDLLQTLQRTLRGLVIVYANAFQVMMDVHQQPLFYGMRNVTHPCCPNFSRPQNRWCYSSDTFCQQPSGYLFWDTAHPTDAFNRIAAQRFWQGDLRYAFPMNMRNFSTNLVSDAAEKGSGWIAQRKWDALVVGGGHNGLTAAAYLARAGLAVAVL…
>80714|PACid:15407462
MAPGPGSCDRSRFWFCYAPWRFLGYLRQIPENAARFLALVCILALAQLFHAQDQPLVQENAAVPLVPAYFVYGDSTVDVGNNNFLRTLARADIPPYGKDFDTHEPTGRFSNGRLSIDYLAKFIGLPFPAPFLSGLNITTMRHGANFASAGAGILSESGGDLGQHIPLVEQIQQVSDFKDQLVFNHGREAARKLMSRSLHYISIGSNDFIHYYLRNVSGVESDISPLDFNNLLVATLVSQLKILYDVGVRKMVVVGIGPLGCTPYFLYEDGSKTGSCISEINFMVEEYNNALRVEVEKMYESHTDLDVIYCDIYDGLFPIVQNPSSFGFQTATVACCGMGRFGGWLMCLLPEMACQNASTHVWWDEFHPTDRANEFLAKSIWSGDSFQLCHEMTLQQLIA…
>407730|PACid:15421140
MYVLGDSLDDTGNFASTIPGTPPSPYGVTNPGCPTGRFTNGGVLVDFIAQELGLKPTIPYHGCSCGTNFAFVGRTVLGLDYFHQRGVPTLVPGSFDNETAWFDSYRKNCSGIELEKSLVVVGGGGNDYNRLIRTNSATIDEIIHHWVDPVVNKLVQVIENTVKSGAKLEKALFKSEAITKGATVFIADRYKFLYDVLREPGKYGFEKTHEACYGGGGQHNAIVGCGDSRFTLCSNVSQYLFFDQFHFNFTESFNRQEAMALVHEKEYLVSNRGSRLSLDDLCR*
>115388|PACid:15421324
MSSAILFCALLASTLSLVYAQSPNCTNATAVFTLGDSIVDSGNNNYFENVSFTIARANHTPYGVDYPNQIPTGRFTNGLVLPDYLAQYCGINRALPFLDPNANGVNLTQGVNLASGGAAIIDALSSNLTPYNFSLQIQWFANVTQRLQALEGVAAASARIARALFILSFGSNDFSNKNFSIYFNYTDADFRALMITTFSSRIKDLYNLGARKFIIPALGPLGCTPIAITIQCWSAFNFFPSCRTNCNENSNNLAYSYNVDLQTALNSLQANLTGSKFYFNFDAYNVTRDAISNPSNYGYTVVNRGCCGLGFTEIGDGCNGTMVCSPRSSYMFFDAIHPGQDLIKLLANRLFPSLAS*
>70987|PACid:15402064
LFVFGDSALDGGQNTYIPGSKIVSAIPPYGKTYFSKPTGRWTDGRTIADFLAQALGLPLLPPFLEPGANFSNGVNFASAGAGLLDETNAHQVLISMKQQLRQFRNVTNEYKKEKGVEFTNQLLRNSVALFSMGANDIANAVPSSFLFQEMIQTYSSAIQEIYNYGIKHIIILLAPPIGCTPNLRAVSAQSRNTNLTPEGCIGIINTLVDSYNTKLLNLAVKLHNDYRDLNIATLNPSPIILNVLRNPQKYGFKEAEKACCGGGPFNAAEFCGDADKHDWKPDHKNKYTKFICNNPKDYLYFDSNHFTEAGYWFVMKNFWHGSYNIARPSNLNFFFQ
>424706|PACid:15404345
MEAFRVLVIVLVACISISQAASTNPPVQGLFVFGDSALDGGQNTYIPGSKIVSAIPPYGKTYFSKPTGRWTDGRTIADFLAQALGLPLLPPFLEPGANFSSGVNFASAGAGLLDETNAHQGVISMKQQLRQFRNVTNEYKKGKGVEFTNQLLRNSVALFSMGANDIANAVPSSFLFQEMIQAYSSAIQEIYNYGIKHIIILLAPPIGCTPNLRAVSAQSRNTNLTPEGCIGIINNLVDSYNTKLLNLAVKLHNDYRDLNIATLNPSPIIMNVLRNPEKYGFKEAEKACCGGGPFNAAEFCGDADKHDWKPDHKNKYIKFICNNPKDYLYFDSNHFTEAGYWFVMKNFWHGSYNIARPSNLNFFFQGFNIPNPPSAP*
>402765|PACid:15406622
MEPFRVLVIVLVACISISQAASTNPPVQGLFVFGDSALDGGQNTYIPGSKIVSAIPPYGKTYFSKPTGRWTDGRTIADFLAQALGLPLLPPFLEPGANFSSGVNFASAGAGLLDETNAHQGVISMKQQLRQFRNVTNEYKKEKGVEFTNQLLRNSVALFSMGANDIANAVPSSFLFQEMIQAYSSAIQEIYNYGIKHIIILLAPPIGCTPNLRAVSAQSRNTNLTPEGCIGIINTLVDSYNTKLLNLAVKLHNDYRDLNIATLNPSPIILNVLRNPQKYGFKEAEKACCGGGPFNAAEFCGDADKHDWKPDHKNKYTKFVCNNPKDYLYFDSNHFTEAGYWFVMKNFWHGSYNIARPSNLNFFFQGFNIPNPPPMP*
>402769|PACid:15406626
MEPFKVLVIVLVACISISQAASTNPPVQGLFVFGDSALDGGQNTYIPGSKIVSAIPPYGKTYFSKPTGRWTDGRTIADFLAQALGLPLLPPFLEPGANFSSGVNFASAGAGLLDETNAHQGVISMKQQLRQFHNVTNEYKKEKGVEFTNQLLRNSVALFSMGANDIANAVPSSFLFQEMIQAYSSAIQEIYNYGIKHIIILLAPPIGCTPNLRAVSAQSRNTNLTPEGCIGIINTLVDSYNTKLLNLAVKLHNDYRDLNIATLNPSPIILNVLRNPQKYGFKEAEKACCGGGPFNAAEFCGDADKHDWKPNHKNKYTKFVCNNPKDYLYFDSNHFTEAGYWFVMKNFWHGSYNIARPSNLNFFFQGFNIPNPPPMP*
>402771|PACid:15406650
MEAFRVLVILLVACISISQAASTNPPVQGLFVFGDSALDGGQNTYIPGSKIVSAIPPYGKTYFSKPTGRWTDGRTIADFLAQALGLPLLPPFLEPGANFSSGVNFASAGAGLLDETNAHQGVISMKQQLRQFHNVTNEYKKEKGVEFTNQLLRNSVALFSMGANDIANAVPSSFLFQEMIQAYSSAIQEIYNYGIKHIIILLAPPIGCTPNLRAVSAQSRNTNLTPEGCIGIINTLVDSYNTKLLNLAVKLHNDYRDLNIATLNPSPIILNVLRNPQKYGFKEAERACCGGGPFNAAEFCGDADKHDWKPDHKNKYTKFVCNNPKDYLYFDSNHFTEAGYWFVMKNFWHGSYNIARPSNLNFFFQGFNIPNPPPMP*
>421623|PACid:15417279
MEALRVLTIVFLACISISQAVTPPSTNPQVQGLFVFGDSALDGGENTYIPGSKIVSAVPPYGKTYFSKPTGRWTDGRTIADFLAQALGLPLLPPFLEPGANFLSGVNFASAGAGLLDETNAHHGVISMNQQLRQFRNVTNEYRKEKGVEFTNHLLKNSVALFSMGANDIANALPSPYLFQQMIQAYSSAIQEIYSYGIKHIIILLVPPIGCTPNLRALSAQSRNTNLTPEGCTGIINILVDAYNTQLQNLAIKLHHDFRELNIATLNPSPVIMNVLRNPQKYGFKEAEKACCGGGPFNAAEFCGDADKHDWKPDHKNKYAKFVCDNPKDYLYFDSNHFTEAGYWFVMKNFWYGSYNIARPSSLNFFFAGFNVPNPPPRP*
>408115|PACid:15419502
MEAFWVLAIVLVACISISQAASTNPPVQGLFVFGDSALDGGQNTYIPGSKIVSAIPPYGKTYFSKPTGRWTDGRTIADFLAQALGLPLLPPFLEPGANFSSGVNFASAGAGLLDETNAHQGVISMKQQLRQFRNVTNEYKKEKGVEFTNQLLRNSVALFSMGANDIANAVPSSFLFQEMIQAYSSAIQEIYNYGIKHIIILLAPPIGCTPNLRAVSAQSRNTNLTPEGCIGIINTFVDSYNTKLLNLAVKLHNDYRDLNIATLNPSPIILNVLRNPQKYGFKEAEKACCGGGPFNAAEFCGDADKHDWKPDHKNKYTKFICNNPEDYLYFDSNHFTEAGYWFVMKNFWHGSYNIARPSNLNFFFQGFNIPNPPPTP*
>168353|PACid:15421359
MKKYLFMILLLATHIIAQKFPALIIFGDSVVDYGNNNNFAIPFTIARANHSPYGRLINNGVPTGRYADGYTLPDFIALRQGYQPPLAYLDPASTCINLARGANLASGGAGIIDSNSLILTPYTMSVQLGWLQTYIQNLRNCVGGTQANSTISRALFIFSVGSNDFSYKNLNPAVAGLSDAQYRQLLVNTYRNLLQAAYQLGARNFFVFALGPLGCTPISITLQCGAFPNSFCRRNCNEGTNQLVYAFNLALQAMIQNLQSTLAGSKFYFTVDAYNVTYDAVKNPAKYGKLVVDRGCCGSGYTEVGDGCNKFSSGTCSNASPFIFFDAIHPTSSFLQKFLPGTYTLLGI*
>92182|PACid:15416230
MKKLVVLILIALCLSSFCDARKAHNGRKSRHHHRGHGSRLVGHHHHHHPPPSPAPSPSQAPPPGPPCKNASAGVQGLFVFGDSIVDPGNNNNRNTPAKANHLPYGFKWTGHEASGRFCDGKLAVDLVAEHLGLPYPPPYSSDASAAAQGMNFGSASSGILTSTGQVCKSIVIFSIAVEHWWFSWQGSILTLPDQVDLFTQVAKGLSADVISNSIYYISTGNNDMMSISSTASIISQFQTQLERLYNAGARKFVVVGILDVGCVPATQVNDKCTDLGKSMTQKFNSQLQAMLQSMQQAHQGFTPVYANAASIMEEAIADPSSVGLSNVHQGCCPGTGNSMQWCYANAPHCANSGEYMFWDLVHPTEAFNTIAAQRWYNGGAEYVTPMSISALAAA*
>408654|PACid:15423319
MQMDFQAFFLILATLSLDYLVATASVPALFAFGDSLVDAGDNEHLNTQARANHPPYGIDFENHQATGRFSNGRLVVDLIASYLGLPYPPAYYGTKNFQQGANFGSTSSGVLPNTHTQGAQTLPQQVDDFQSMASQLQQQLGSNESSSLVSQSIFYICIGNNDVNDEFEQRKNLSTDFLQSVLDGVMEQMHRLYEMGARKFVVVGLSAVGCIPLNVQRDGSCAPVAQAAASSYNTMLRSALDEMSSTHQGIHIVLTNFYDLMVDTNTNPQQFGFEESTRACCEMGSRVLNCNDGVNICPDRSKYAFWDGVHQTEAFNKIAAARWWNGTSSDVHPFSISELAAL*
>402598|PACid:15405142
MAQQLFLLLIALQLTLFSRFPGFCKAAQVPAFFVIGDSLVDPGNNNYIVTIAKSNFPPYGMQFDTRMPTGRFTNAALLGLPLPPAFLDPSLTAVNYLQGVNFASAGCGIIDATGNIFVGRIPLSEQVTQLAKVKKQIAGVIGPGAAENLIASSIVATIVGSNDYINNYLFKATKEAKLPPKQFQDLLISTYAEQVKRLYDIGVRKLIAFNIPPIGCIPRSLAFYGSKNGECIQFVNDFAINFNKEFKPLIQKLRKTLSGLEIVHTDSYKEVTTIYDNPSNFGFTFNSIACCGKGRYNGLIQCLPHFPSCRDYDQRIFFDSFHTTARANNIVANFTYFGGQEFNDPISVQQLASL*
>65428|PACid:15405489
DGIIIFGDSLSDTGASANVFPSNPGNQSPYGITYPGSPTGRFSDGRLIIDYISAGLKFKYPEPYFVTINPDYRTGINFAQAGSTALNTVFQNPIYFSYQLQQFLQFKQRLESDAYRKSLPPLKFYQTFLYAVEIGINDIINNIIYNNKSLSYIANITIPQAVAAIKSSLQLLYNEGGRKFLVFTITPLGCTPQFKTIFASPNPTAYDSYQCLIAFNNISQYFNSKLVDAVVSLRNQYTDAKFYIADMYNPYYKILQNSSAYGFTNIRDACCGTGAPYNYSPFQICGTPGVSSCLNPSTYISWDGLHYTQHYYQTVAEFFLSGIFLDP
>65717|PACid:15407707
GDASKVPALFVFGDSTVDTGNLKQRSSLSLLMTNRLPYGRDFVPPGPTGRASNGKLSTDFLAEFLELPSPANGFEEQTSGIFRGRNFAAGGSGYLNGTGALFRTIPLSTQLDAFEKLVKSTAQSLGTKAASELLAKSLFVVSTGNNDMFDYIYNIRTRFDYDPESYNKLVLSKALPQLERLYTLGARKMVVLSVGPLGCTPAVLTLYDSTGECMRAVNDQVASFNSALKASLASLASKLPALHAMYGNAYDLLLDAVEQPSKYGFKYGNVACCGLGRFGGSSACSNLSNVCFSADEHVFWDLVHPTQEMYRLVSDSLVSGPPSMASPLNISQLIA
>417992|PACid:15407652
MKKVLSYFVVLLVLFAVIQTSAQKFPAIIILGDSIVDYGNNNNFTIPFTIARANHLPFGRLINNGIPTGRYADGYTLPDFIASRQGYQPPLAYLDPASTCTNLARGTNLASGGAGIIDSNSLILTPYTMSVQLGWLQTYIRNLRNCVGGTQANSTISRALFIFSVGSNDFSDEMEAAGLSDAQYRQLLVNTYRKLLQAAYQLGARNFFVFAIGPLGCTPIAITLRCGASPNPPCRKKCNEATNQLVYAFNLALQAMIQNLQSTLAGSKFYLTLDAYTLTYDAVKNPKKYGLKVVDRGCCGSGYTEIGDGCNKFSSGTCSNASPFIFFDAIHPTSSFLQKFLPGTYTLLGI*
>80680|PACid:15406900
MCPRLATFLALLLPAFVRSGFTAEVPALFAFGDSLADVGNNNYLVTLAKANFPPYGREFDTGKPTGRFTNGRNQIDFLAARLGLPLLPAFMDPSTKGLAMLSGVNFASAGSGILDITNINVGQLIQITEQVQNFAKVKEELVSMVGSANATDMLSRSLFSIFTGNNDYTMTYPLTGAVSNLRFQNTLLSKLLEQTRVSVFSSLPVICLTFEPQELYNLGARKFVIAGVGAMGCVPAQLARYGRSSCVHFLNSPVMKYNRALHRALTALNHELPEAHIVYSDLYYQMMSIVQDPAPFGIKNVNDACCGVFKQIQSCVPGVPVCNDASEYYFWDAYHPSSRTCEFLVEMLYDKGPPYNFPFSVETLVRI*
>45338|PACid:15412748
VPALFVFGDSFVDSGNNNFFNTSAKCNHPPYGINFEGRRSTGRWSDGLIVTDYIASFLGLPYPPNFHDKRANFSTGANFASASAGIFNTTGLQGIRTFEQQIGDFEQLSTTLEQHHGHRTISRAIFYLNIGTNDVANAVRATGSQAPLELLAALLRSLECDLHRLYSCGARKMVVVSAAIIGCPPLEKRSLPCEPAGESSARAYNRALQQLLRDFSSSHLGLHIVYANLHDLMMGVIQQPGAFGLSSTVDPCCPVGGGRWCNATDSYCSNPSQYLFWDIAHPSSAFNRIAAHRFWNG
>77440|PACid:15418643
MEKNLHRLVLALYLLNAWGGASASLVPALFVFGDSTLDTGNLNYRPNTVHLIRTQELPYGRDFIPPGPTGRASNGKLATDFLAGFLGLPTPIDDLEPDAQGRKLFQGINFAAGGSGILNGTGLTTVSLSQQLDAFEGSIASINKLMGSQESSRLLANSLFLLSTGNNDLFNYVYNPKARFRYSPESYNTLLLSTLSRDLERLYSLGARKLVVLSLGPLGCTPLMLNLLNSDGSCIGEVNDQAKNFNAGLQSLLAGLQTKLPGSRLLYANAYDILFSAIQDPRKHAGFRYGNVACCGSGKFLGSVLQTCSGRTSVCADSNEYVFWDMVHPTQAMYKLVTDELYAELVKFIL*
>403921|PACid:15411122
MAFWKALAFGFLVVFCHASGLVDHHHRHHDKAGVHALFVFGDSIVDPGNNNNLDTIAKANHLPYGFKFKGHEASGRFCDGKLAVDLVAEHLGLPYPPPYSPNSSAATQGMNFGSATSGILNSTGMGSILSLSTQVDLFSHVAKGLPRDLIASSIFYISTGNNDMASIEPMHTIISQFHAQLERLYDLGARKFVVVGILNVGCVPATQLGDSCTELGEWMTKRFNEQLQTMLEEMRTSHQGFTPIYANAAGIMDEVMRDPAAFGMSNVHHGCCPSSSIIPFMFCYPGAFHCKDSSKYMFWDLVHPTEAFNTILVQRWYNGSTEYVSPMNIAALAAA*
>419060|PACid:15406603
MLRNCKGLIHRLALFLVIAARIAAADSSGKPVVPALFILGDSTVDCGNNNWLWTVAQSKFLPYGRDFDTHEPTGRFTNGRLSIDYLADFLNLPLVPPYLSRPSYDQGVNFASAGSGILNATGSIFGQRIPMQTQLAYLKDVKSELSEKFGRERTNEIFSKSIFYVSVGSNDFINNYLVPGSSYLRDYNRKSFIDLLISGLDEQLNELYSIGARRIVVASLSPLGSVPSQLAKFSTIRLDGSSFLNDMSQQYNTKLFDLLVRLRSSLSEADLIYNSLYNVLMDISEKYSQYGFLYNDTACCGLGNFNGSVPCLPNVPVCEDAAQYIFWDEYHPTGSTYKLIADKLWSGNINESYPINVKTLLGL*
>126365|PACid:15409180
MKTWSKILVFVFAILALCACVYGKSVPQLRTIYMGDSIFDVGTNKYVKNSVSRCDFVPYGKTRYNKPSGRCSDGFIIPDLINKVIGLPFSKPFLALKAGSQLPLSINFASDGSGLLDSTHSDWGVVSFNEQLKQLGQLVNKIPMMNLNDFVVVISSGGNDIAANLQNLANVDLEAMLVLLEKGLEQLYKYGFRKIVYSSLGPLGCVPIVTSDGNCVREINDLVEQFNWQAREIVLGVARKFPGMRGAFVDGYSLIKSYVENPIKFGFQNGGGCCPNCLSHKNTLSGLCRNPSDYVFWDLIHPTEHTYTLVTKEFMKQIKKIL*
>419714|PACid:15411924
MKTSSKILVFLFAILALCACVYGRSVPQLRTIYMGDSIFDVGTNKYVKNSVSRCDFVPYGKTRYNQPSGRCSDGFLIPDLINKVIGLPFSKPFLGLKDWGVVSFNEQLKQLGQLANKIPMMNLNDFVVVISSGGNDIAANLQNLANVDLEAMLVSLEKGLEQLYKYGFRKIVYSSLGPLGCVPIVTSDGNCVREINDLVEQFNWQARAIVLGVAKKFPGMRGAFVDGYSLIKSYVENPNKFGFQNGGGCCPNCLSHKNTLSGLCRNPSDYVFWDLIHPTEHTAFSFTELATRQKKAAEWKHRIHPSPVLHCELAFVRHQQFLSTSTWSNMPLQL*
>111699|PACid:15412064
MKTSSKILVFLFAILALCACVYGRSVPQLRTIYMGDSIFDVGTNKYVKNSVSRCDFVPYGKTRYNQPSGRCSDGFLIPDLINKVIGLPFSKPFLGLKGGSQLPLSINFASDGSGLLDSTHSDWGVVSFNEQLKQLGQLANKIPMMNLNDFVVVISSGGNDIAANLQNLANVDLEAMLVLLEKGLEQLYKYGFRKIVYSSLGPLGCVPIVTSDGNCVREINDLVEQFNWQARAIVLGVAKKFPGMRGAFVDGYSLIKSYVENPNKFGFQNGGGCCPNCLSHKNTLSGLCRNPSDYVFWDLIHPTEHTYTLVTKEFMKQIKKIL*
>111809|PACid:15413451
MTKILVLVFAILALCACVYGRSVPQLRTIYMGDSIFDVGTNKYVKNSVSRCDFVPYGKTRYNQPSGRCSDGFLIPDLINKVIGLPFSKPFLGLKGGSQLPLSINFASDGSGLLDSTHSDWGVVSFNEQLKQLGQLANKIPMMNLNDFVVVISSGGNDIAANLQNLANVDLEAMLVLLEKGLEQLYKYGFRKIVYSSLGPLGCVPIVTSDGNCVREINDLVEQFNWQARAIVLGVAKKFPGMRGAFVDGYSLIKSYVENPNKFGFQNGGGCCPNCLSHKNTLSGLCKNPSDYVFWDLIHPTEHTYTLVTKEFMKQIKKIL*
>136160|PACid:15414926
MTKILVLVFAILALCACVYGRSVPQLRTIYMGDSIFDVGTNKYVKNSVSRCDFVPYGKTRYNQPSGRCSDGFLIPDLINKVIGLPFSKPFLGLKGGSQLPLSINFASDGSGLLDSTHSDWGVVSFNEQLKQLGQLANKIPMMNLNDFVVVISSGGNDIAANLQNLANVDLEAMLVLLEKGLEQLYKYGFRKIVYSSLGPLGCVPIVTSDGNCVREINDLVEQFNWQARAIVLGVAKKFPGMRGAFVDGYSLIKSYVENPNKFGFQNGGGCCPNCLSHKNTLSGLCRNPSDYVFWDLIHPTEHTYTLVTKEFMKQIKKIL*
>136204|PACid:15415549
MKTSSKILVFLFAILALCACVYGRSVPQLRTIYMGDSIFDVGTNKYVKNSVSRCDFVLYGKTRYNQPSGRCSDGFLIPDLINKVIGLPFSKPFLGLKGGSQLPLSINFASDGSGLLDSTHSDWGVVSFNEQLKQLGQLANKIPMMNLNDFVVVISSGGNDIAANLQNLANVDLEAMLVLLEKGLEQLYKYGFRKIVYSSLGPLGCVPIVTSDGNCVREINDLVEQFNWQARAIVLGVAKKFPGMRGAFVDGYSLIKSYVENPNKFGFQNGGGCCPNCLSHKNTLSGLCRNPSDYVFWDLIHPTEHTYTLVTKEFMKQIKKIL*
>34524|PACid:15404006
AQAPAMFIFGDSTVDAGNNNFLPTYARANHRPYGMSFPGGLPTGRFTNGKTVPDFIAQNLGLPLVPPYRGTRSYGRGVNFASASSGILPTTRLNGALVMDQQLDDFERVADVLYATMGNHAASQFFAKSIFYISVGNNDVNNFFRSSTNKNRLTSLPADFQANLLARFAQQITRMHSRGARKFVIVGLSAVGCIPVNQKNGQCDEHANEVSVMFNAALDEMLDGLRKSLDGVAIVKPDYYGLMVETMKNPSKYGFSNTARGCCTGSMFCGVNAPACLRPDSYMYFDGIHHTQSLYKIAAQRWWSGGKGDVSPVNIQQLA
>86367|PACid:15422062
MRILVFVLVILALCACVFGRSIPQLRTIYMGDSIFDVGTNKYVKNSVSHCDFVPYGETRYAKPFGRCSDGFIIPDLINKALGLPFSRPFLGLKAEDQVFPSINFASDGSGLLDSIHSDWGVVPFSEQLKQLREFSMKKNLNDFVVVISSGGNDIAANLQNIMDVDLESLEKGLQQLHEYGFRKIINSSVGPLGCSPIVTSGGNCVSEINNLVRQFNTQARGIVLRAAERLPGMRSAFVDGYSPIKSFVENPIQFGFTHKNTLSGLCKNPSDYVFWDMIHPTEHTYTLIAKEFIEQIKRVF*
>113909|PACid:15419983
MNSSVPALFAFGDSLVDAGDNAHVGYPYGIDFPGGQASRFCNGRLLVEYIALHLGLPLPPAYFQAGNNILQGANFGSAGSGILSQTHTGGGQALASQIDEFRSLKQKMVQMIGSSNASTLVAKSIFYICSGNNDINNMYQRTRRISQSDEQTIINTFVNELQTLYNLGARKFVIVGLSAVGCIPLNVVGGQCASIAQQGAQIYNNMLQSALENLRNSHKDAQFVMTNFYGLMVDVHNNPQSYGFIDSTSACCPQGSHTLNCNSGARLCQDRTKYAFWDGIHQTDAFNSMAAHRWWTGATSGDVSPISISELASS*
>174773|PACid:15420088
MAKFVCLVIVSIPLLLLLLGTAAKAQLGNSTNATAVFCFGDSTVDAGNNNYLNTYFSIARANHTPYGCDYDNQAPTGRFSNALVLPDLIAQYIGVARAFPFLHPSANGMNLTQGVNFASGGAAIIDKLSSNLVLQTPYTFSVQVEWFRNVTQRLQAVEGATAAASRIRNAFCLISIGSNDFSYKSMDTTTSSLSDADFRSLLVNTLSTRIQDIYSIGCRRFIVSAIGPLGCTPITLTLMCGPYNATCRSMCNETTNGIVYAFDVAVENMLRNLSASLSGFRYYYNYDAFNITRDAIRNPATYGYTIVDRGCCGSGTTEIGDGCQSYFGLCFDRSKYIFFDAIHPGGKLISLLANRLSTSLSS*
>24152|PACid:15416272
ASSVPALFAFGDSLVDSGDNAHVGYPYGIDFPGGQASRFCNGRLLVEYIASHLGLPIPPAYLQSGNNILKGANFGSAGSGILPQTVMVNGGGQALGSQINDFQSLKQKMVQMIGSSNASDVVAKSIFYICSGNNDINNMYQRTKRILQSDEQIVINTFINELQTLYNLGARKFVIVGLSAVGCIPLNIVGGQCASIAQQGAQTYNNLLQSALQNLRNSLKDAQFVMTNFYGLMVDVHNNPQSYGFTDSSSACCPQGSHTLNCRPGATICGDRTKYAFWDGIHQTDAFNSMAAQRWWTGGTSGDVSPISISELA
>408113|PACid:15419499
MEAFKVLVIVLVACIMISQAASTNPPVQGLFVFGNSALDGGQNTYIPGSKIVSAIPPYGKTYFSKPTGRWTDGRTIADFLAQALGLPLLPPFLEPGANFSSGVNFASAGAGLLDETNAHQGVISMKQQLRQFRNVTNEYKKEKGVEFTNQLLRNSVALFSMGANDIANAVPSSFLFQEMIQAYSSAIQEIYNYGIKHIIILLAPPIGCTPNLRAVSAQSRNTNLTPEGCIGIINTFVDSYNTKLLNLAVKLHNDYRDLNIATLNPSPIILNVLRNPQKYGFKEAEKACCGGGPFNAAEFCGDADKHDWKPDHKNKYTKFVCNNPKDYLYFDSNHFTEAGYWFVMKNFWHGSYNIARPSNLNFFFQGFNIPNPPPTP*
>79568|PACid:15402905
MKFNIYTSAFFLFYFIIRIVSHNISGTLTFGDSLLDVGINNYLNATPTSHCNNPPYGRIFDTGKPSGRFSDGELISDIIAKMLGLPFPLPYLDPTANGDNLKFGISFASGGSGLLNSTSELQNVAKVNLQISWFREYKDKLKIVLGTEQKATQFLNDALYFIGEGSNDYAFKSLNLAESLTSIEEFRNKLISNYKTYIEDIYSIGGRKFVIYGLTPIGCSPGLITVHNPLTRNCVDFLNNQAQEFNAYLVQLLNNITKELPGSQFIYLDKYAIFMDIIQNKFKYGFQVINRGCCGTGLIEFGQLCNPLVGACDDGSLYVYFDAAHGSLATYNITATKLRAQLESEFGVMF*
>65336|PACid:15404687
AVFWFGDSFADTGNAQAASPFISAAEYLPYGMTHFGKPSNRYSDGRLVTDFFAQAFRHKSSPGPILQSLNSNYEHGIVFAVSGATALNTSYVVPFYLPVQLGFIFPSLPDRKTKLPRKLRSVLHVVVVGTNDIFGAYIRKLMDPGNVTVVIVPQVVQAISHAIQTLSDSGASQILVLNSFPHGCMPLILSVFGDLPKDSRGCLSPLNEVAEAFNRSLYKLVQDLSSKLKNTLLLYADAFKFTLDVMDRPTDFGTNETKTSACCGTGGAYNFNSTKLCGKDFQPESTTLKPSEFVSWDGIHFTEAFYEHLSKALLTGKYLDPPLDFS
>100778|100778
MGDSIFDVGTNKYVKNSVSRCDFVPYGETRFSKPSGRCSDGFIIPDLINKVIGLPFSRPFLGLKAGSQLPLSINFASDGSGLLDSTHSDWGVVSFNEQLKQLAQLSKKNLNLNDFVVVISSAGNDIAANLQNIADIDLKAMLMSLEKGLEQLYKYGFRKIVYSSVGALGCSPIVTSGGKCVSEINNLVEEFNVQAREIVLGVAKRFPGMKGTFVDGYSLIKSYVENPKRFGFKNSGGCCPNCLSQKNTLSGLCKNPSDYVFWDIIHPTEHTYMLLAKEFMKKIIEVL*
>110185|110185
MSLFLLLAVILCAIQFHLGVLCDHRVVFQFGDSLSDAGNSLLAFPGLNGSGILGLPPYGETFFKRATGRVTDGRLIIDFLASGMGVPFLDPYLDKASANFVYGANFATVGATALSIRDFYRKRNIMPRRPTFSFDTQLQWFHSFQEQALMNGSSAYSVPNLRQFREALYVIGEIGGNDYAMLHGSGVDFLDIIKFFVPRVVHEIEETIRELYQAGARNFLVINVPIQGCNVRSLATADWSKEEMDELGCLARFNEVGYRHKFLLERMVRKLRDELPGSAFATGDFLGITKKIFENYKHYGFTHRFEACCGIYNATTTVDCGESVFVNGARIQGPTCDDPSQYIFWNDNHFTEHFYEIVANAFLSGEFLDPPIFPKLSQTI*
>115333|115333
MFQVNARQNFPSVLCPTAIFSLTDSLSDTGNRNLEALASGNTSPSGSFPYGMTIGKPTGRYSDGYLLIDFLTRGLKLGDSARPSLTYNGTYFTSLNFGYAGATVCPSNNNFSTPHILSAQVSDFLWHKQQVKDYQDGAKVDKNVLYEKALYFIEIGGNDINYMMPRFSDILNTTIPSVISGIKSSILSLYESGARNFLVLNLPRSDCAPGYMSAFTEFADIFNTHTDQFGCIVEVTQVFETFNKQLLDMVIDINYQNDDINIYHFDWFAATDHVIKNMHHYKFKSYKSACCGIPGNDYHCEGLALCGCGQTNGTTCKNPGEHVTWDGTHYTQHFYEVSSQFVLHGNFISPRLNLLPGCGIPMPPSEN*
>116071|116071
MGDSIFDVGTNKYMKNSVSRCDFVPYGETRYTKPSGRCSDGFIIPDLINKALGLPFSKPFLGLKAESQVFPSINFASDGSGLFDSTHSDWGVVSFSEQLKQLREFSMKISKKNLNDFVVVISSGGNDIAANLQNIMDVDLEGMLLSLEKGLQQLYEYGFRKIIYSSVGPLGCSPIVTSGGNCVNEINNLVEQFNTQARGIVLRAEERLPGMRSAFVDGYSPIKSFVENPIQFGFKNAGGCCPNCLSHKNTLSGLCKNPSDYVFWDMIHPTEHTYTLIAKEFIEQIKRVL*
>123499|123499
MFLVLQVGAGRRSFQSFLCPTAIFSLTDSLSDTGNRNLEALASGNYSISGHLPYGMTIGKATGRFSDGYLLIDFLTRGLKLGDSARPSLTYNGTYFTSLNFGYAGATVCPSTNNFSTPHILSAQVSDFLWHKQQVKDYQDGAKVDKNVLYEKALYFIEIGGNDINYMMPHFPDILNTTIPSVISGIKSSILSLYESGARNFLVLNLPRSDCAPGYISAFGPYANINGSGIHSDNLGCIVEVTQVFETFNKQLLDMVVDINDQNDDINIYHFDWFAATDHVIKNMHHYKFKSYKSACCGIPGNDYHCEGLALCGCGQTNSTTCKHPGEHITWDGTHYTQHFYEVSSQFVLHGNFISPRLNLLPGCGIPMPPSEN*
>407454|407454
MASHLLSRTNHLNSVKFLGYCVGGHANFYGTKTQVTLFGIFTVKLPTAQEIQCNGDVCSPLCVSLPLPKQSCFEKLYVFGNSLEDMGNLARDTSLFLPPFPYGITNPGCPKGRFSNGGIITDYFASLFDLQLSVLPSDCGCTTNFAYAGATALEIQYFQSRNLRTIVNVSFDNETRWFNSYRERCESGKSARVAALVGGGGNDYNIQDGANRTLSEIMRTVPDVVRKVVDTVKYLMYKGVETVMVFNVPQTACTPAYRFRHRGEALDEFGCVMAIGEVVKWYNSLLEATLLDLYKTQYSAARIFVLNRYKFLNDVLRDPMKYGFLPDITHVACCGGGDEFNASVVCGGQLPCKNPQEHVYFDFVHFTDRFNKQEIQAFSLTEEYIISNHYKQTSLLDVC…
>410344|410344
MASTVLAIFALFIVSLFSQSAAIRSPKEGSICPTAVFTFADSLSDGGNRDIEGGGKTLSGMYPYGVTYGRPTGRYSDGLVIPDFLIQELHLENLGIPSLEFNGTEFVSLNFGYAGATVIKVENQPFSSPHIFSAQVDDFVRHRSKVVGKYGREDSSPWYENALYMVEIGGDDINFGLPLGGGYVINVTIPAVIRGLADGIHNLYAHGARHVLLYNMPRADCSPNYLQSFQQFPQGMYHYDKDGCIVEIAQLISYFNSQLQALAAELTQEYPGLTVYYFDWFAANTYVLENMDEFGFTNSLQSCCGGGGKFNCDGDGLCGCAPLNHTDAVYTVCEHPSEYFTFDGIHYTEHFYKIMSDFILAGNYITPKVSLEKGCKVIV*
>410383|410383
MTSTVLAIFALFIVSLFSQSAAIQSPKAGSICPTAVFTFADSLSDGGNRDIEAGEKTLSGMYPYGVTYGRPIGRYSDGLVIPNFLIQKLHLENLGIPSLEFNGTEFVSLNCGYAGATMIKVENQPFSSPHIFSAQVNDFVRHRSKVVGEYGREDSYMVEIGGDDINFGVPLGGDQCHHSGRDPGPGRWNPQLVRTRSSRSTTCPAPIARQTIVSPSSSSLRGCTIEIAQLISYFNSQRQALAAELTQEYPGLTVYYFDWFAANTYMEEFGFTNSLQSCCGGGGKFNCDGDGLCGCAPVNHTDAVYTVCEHPSEYFTFDGIHYTEHFDKIMFDFIMARNYITPKVRCKYEGVVCSNPCPNMLGKIKGSDQFEGPSSSGGFDSGSALQDYPSGPCLPNLKN…
>410418|410418
MASSSTTFAIATLLFAALFAPAKSANQSSPGSFCPTALFTFADSLSDGGNRDIEEARFDNIGIPSLEFNGTEFVSLDFAYAGATVLQVENQPFSSPHIFSAQVDDFVRHQQTVVARNGREQSEPWYENALFYVEIGGDDINFALPLGTDTVINHTIPAVIQGIATLYNHGARHVLLFNMPRADCSPNYLQAFQQYPAGTFHYDNDGCIVEVGQLISYFNSNIQRLATELAQNYTGLNVYYSDWFAANTYVMENMNQYGFTNALQSCCGGGGKFNCNGDGLCGCAPLNEPNVTYTVCNDPSQYFTFDGIHYTQHFYQIMSDFIIAGQYLTPSVKLCKAVNEPEGPL*
>411531|411531
MASSSTTFAIATLLFAALFAPAANQSSPGSFCPTSLFTFADSLSDGGNRDIEGGGKTLSGSYPYGVTYGRPTGRYCDGLIIPDFLVQKLGFDNIGIPSLEFNGTEFVSLNFAYAGATVLQVDDFVRHQQTVVARNGREQSEPWYENALFYVEIGGDDINFALPLGTDTVINHTIPAVIQGLASGIATLYNHGARHVLLFNMPRADCSPNYLQAFQQYPATTTTMVALWRSRLATVLAQNYTGLNVYYYDWFAANTYVMENMNQYGFTNALQSCCGGGGKFNCNGDGLCGCAPLNEPNAIYTVCNDPSRYFTFDGIHYTQHFYQIMSDFIIAGQYLTPSVKLQKGCKAVNEPEEIGADHPVNYPATAQAFDVFVYGGSYTPGDSYSQSLDTVCSFLYLWT…
>441488|441488
MASLLTFLSFFLIGSIVVQAAVYPYVIPNAVFGFTDSLSDTGNLKLALPGAVDADYPPYGMTIGEVTGRFSDGYLIIDFLNTRFTGVVEKPSLARDPSDTTYASLGFGSAGATVLPQAYPNMNPDILPAQVAQFLGYQQQVVSSNATAARLFSSALYYVEIGGNDINFALVPGNLSYESIVQNVIPRVVQSLKDSIANLHVNGSAVHFLIFNMPAAGCTPIYLARGEYSAKDELGCVIDANNLVQAFNEKIRETVNALRCEYPSANFMYFDFYEASVDFLRNSYELGFVNVDSACCGGGGDYNCKAGLVGCGCDRTVTPCSDPNKYMSWDGIHYTQHFYEVMADNILTRQYLDPPTPLLQNVPSTCSTY*
>55751|55751
VQGLFIFGDSALDAGQNTYIPGSRIMSAVPPYGKSYFDKPTGRWTDGRTIGDFLAQALGLPLLPPYLRPGANFSSGVNFASAGAGLLDATNAHQGVVSMKQQLHQFRNITDGYKRVKGVDSTQFLKSSIAMFSMGANDIANNAPGNSLFFQEMLETYSNAIQEIYNSGIKYIVLLLVPPLGCTPNLKSLSAQNGNTNLTPEGCVGGINSIVNYYNTQVQNLAIKIHNDYRDLNIVTLNPTTIVLTILSNPDKYGFKEAENACCGGGPFNAAEFCADYQQFICSNPKDYLYFDSNHFTE
>56145|56145
MGDSIFDVGTNKYVKNSVSRCDFVPYGKTRYNKPSGRCSDGFLIPDLINQVIGLPFSKPFLGLKAGSQLPLSINFALDGSGLLDSTHSDWGVVSFNEQLKQLEQLANKISKKNLNDFVVVISSGGNDIAANLQNTAEIDLEAMLVLLEKGLEQLYRYGFRKIVYSSVGPLGCAPIVTSGGNCVREINNLVEQFNGQAREIVLGVARKFPGMRGTFVDGYSLIKSFVENPVKFGFKNGGGCCPNCLSHKNTLSGLCKNPSDYVFWDLIHPTEHTYTLL
>85808|85808
MGDSIFDVGTNKYVKNSVSRCDFVPYGETRYAKPSGRCSDGFIIPDMINKALGLPFSRPFLGLKAESQVFPSINFASDGSGLLDSTHSDWGVVPFSEQLKQLREFSMKISKKNLNDFVVVISSGGNDIAANLQNIMDVDLEGMLLSLEKGLQQLYKYGFRKIIYSSVGPLGCSPIVTSGGNCVSEIDNLVEQFNTQAREIVLRAAERLPGMRSAFVDGYSPIKSFVENPIQFGFKNAGGCCPNCLSHKNTLSGLCKNPSDYVFWDMIHPTEHTYTLIAKEFIEQIKRVN*
>90349|90349
MGDSIFDVGTNKYVKNSVSRCDFVPYGETRFSKPSGRCSDGFIIPDLINKAIGLPFSRPFLGLKAGRQLPLSINFASDGSGLLDSTHSDWGVVSFNEQLKQLTQLSKKNLNLNEFVVVISSGGNDIAANLQDIANVDLKAMLMSLEKGLEQLYKYGFRKIVYSSVGALGCSPIVTSGGKCVSEINNLVEEFNVQAQGIVLGVAKRFPGMKGTFVDGYSLIKSYVENPKRFGFKHAGGCCPNCLSQKNTFSGLCKNPSDYVFWDIIHPTEHTYMLLAKEFIKKIIQVL*
>90383|90383
MGDSIFDVGTNKYVKNSVSRCDFVPYGETRFSKPSGRCSDGFIIPDLINKAIGLPFSRPFLGLKAGRQLPLSINFASDGSGLLDSTHSDWGVVSFNEQLKQLTQLSKKNLNLNEFVVVISSGGNDIAANLQDIANVDLKAMLISLEKGLQKLYNHGFRKIIYSSVGALGCSPIVTSGGRCVSEINNLVEEFNIQAREIVLGVAKKFPGMKGAFVDGYSLIKSYVENPKRFGFQKAGGCCPNCLSQKNTFSGLCKNPSDYVFWDIIHPTEHTYTLLTKEFMKQIKKVL*
>90616|90616
MGDSIFDVGTNKYVKNSVSRCDFVPYGETRFSKPSGRCSDGFIIPDLINEAIGLPFSRPFLGLKAGSQLPPSINFASDGSGLLDSTHSDWGVVSFNEQLKQLAQLSKKNLNLNDFVVVISSAGNDIAANLQNIADVDLKAMLMSLEKGLEQLYKYGFRKIVYSSVGALGCSPIVTSGGKCVSEINNLVEEFNVQAREIVLGVAKRFPGMKGTFVDGYSLIKSYVENPKRFGFKNSGGCCPNCLSQKNTLSGLCKNPSDYVFWDIIHPTEHTYMLLAKEFIKKIIEVL*
>90648|90648
MGDSIFDVGTNKYVKDSVSRCDFVPYGETRFSKPSGRCSDGFIIPDLINKAIGLPFSRPFLSLKAGSQLPPSINFASDGSGLLDSTHSDWGVVSFNEQLKQLAQLSKKNLNLNDFVVVISSAGNDIAANLQNIADVDLKAMLMSLEKGLEQLYKYGFRKIVYSSVGALGCSPIVTSGGKCVSEINNLVEEFNVQAREIVSGVAKRFPGMKGTFVDGYSSIKSYVENPKRFGFKNAGGCCPNCLSQKNTLSGLCKNPSDYVFWDIIHPTEHTYTLLAKEFIKKIIEVL*
>98542|98542
MAGGALALAFLALLSRGSCQNDSQTPALFVFGDSLVDAGNNNYLNTFSRANFPPFGINFDQHRATGRFTDGRLIPDYIASFLNLPFPPPYLGAGGNVIQGANFGSGGAGIHNSTGAGMGDHAPLYRQIEYFREAKEALDSSLGAYNSSLLVSKSIFYISIGNNDFANNYYRNPTLQRNYTLDQFEDLLISILRRQIKELYGLNARKFVISSVAALGCNPMSLYIYRLETPGQCASDYDGAARSYNRKLHAMVEELRLTLIESHMVYANLYEIMTATIKNGTAHGFSNVNTPCCPFGSYFECFMFAPTCTNASEHVFWDLFHPTGRFNHLAARRFWFAAPNGSDVWPFNIHHLSKL*
