# Supplementary material for: An effective approach for annotation of protein families with low sequence similarity and conserved motifs: identifying GDSL hydrolases across the plant kingdom
Source: BMC Bioinformatics. 2016 Feb 18;17:91. doi: 10.1186/s12859-016-0919-7 (PMC4757993; doi:10.1186/s12859-016-0919-7)
Supplement: Additional file 6: — List of GDSL sequences used for the phylogenetic analysis. (XLSX 15 kb) [file 12859_2016_919_MOESM6_ESM.xlsx]

## Sheet: Sheet1
GDSL sequences used for the phylogenetic analysis
Sequence	Acc. No.	Species
A1	174773	S. moellendorffii				Green algae
A2	24152	S. moellendorffii				Moss
A3	408113	S. moellendorffii				Lycophyte
A4	79568	S. moellendorffii				Euphyllophytes
A5	80189	S. moellendorffii
A6	413745	S. moellendorffii
A7	174517	S. moellendorffii
A8	403122	S. moellendorffii
A9	AEC07463.1	A. thaliana
A10	AEE31115.1	A. thaliana
A11	AED94740.1	A. thaliana
A12	AEE84114.1	A. thaliana
A13	AEE35180.1	A. thaliana
A14	AED94623.1	A. thaliana
A15	AEE35596.1	A. thaliana
A16	AEE85253.1	A. thaliana
A17	BAF08055.1	O. sativa
A18	BAF12466.1	O. sativa
A19	BAF19784.1	O. sativa
A20	BAD81858.1	O. sativa
A21	BAF20533.1	O. sativa
A22	BAF25722.1	O. sativa
A23	BAF19235.1	O. sativa
A24	BAF17713.1	O. sativa
A25	EEF00337.1	P. trichocarpa
A26	EEE74096.1	P. trichocarpa
A27	EEE74028.1	P. trichocarpa
A28	EEE82217.1	P. trichocarpa
A29	EEE96822.1	P. trichocarpa
A30	EEE99471.1	P. trichocarpa
A31	EEE74180.1	P. trichocarpa
A32	EEE93944.1	P. trichocarpa
A33	XP_002451338.1	S. bicolor
A34	XP_002459135.1	S. bicolor
A35	XP_002458703.1	S. bicolor
A36	XP_002457557.1	S. bicolor
A37	XP_002456353.1	S. bicolor
A38	XP_002456282.1	S. bicolor
A39	XP_002455881.1	S. bicolor
A40	XP_002463355.1	S. bicolor
A41	CBI30208.3	V. vinifera
A42	CBI36030.3	V. vinifera
A43	CBI37762.3	V. vinifera
A44	CBI37763.3	V. vinifera
A45	CBI19909.3	V. vinifera
A46	CBI36031.3	V. vinifera
A47	CBI19908.3	V. vinifera
A48	CBI18440.3	V. vinifera
A49	EDQ61288.1	P. patens
A50	EDQ60453.1	P. patens
A51	EDQ59620.1	P. patens
A52	EDQ59168.1	P. patens
A53	EDQ58188.1	P. patens
A54	EDQ58061.1	P. patens
A55	EDQ53609.1	P. patens
A56	EDQ53316.1	P. patens
B1	110510	S. moellendorffii
B2	65428	S. moellendorffii
B3	65336	S. moellendorffii
B4	110185	S. moellendorffii
B5	115333	S. moellendorffii
B6	AEE31371.1	A. thaliana
B7	AEE31008.1	A. thaliana
B8	AEE81985.1	A. thaliana
B9	AEE78419.1	A. thaliana
B10	AEE33148.1	A. thaliana
B11	BAB55734.1	O. sativa
B12	BAF04355.1	O. sativa
B13	BAF04307.2	O. sativa
B14	BAF26431.1	O. sativa
B15	BAD61510.1	O. sativa
B16	EEE80839.1	P. trichocarpa
B17	EEE80262.1	P. trichocarpa
B18	EEE83844.1	P. trichocarpa
B19	EEE95432.1	P. trichocarpa
B20	EEE77365.1	P. trichocarpa
B21	XP_002457140.1	S. bicolor
B22	XP_002438501.1	S. bicolor
B23	XP_002438500.1	S. bicolor
B24	XP_002437870.1	S. bicolor
B25	XP_002437861.1	S. bicolor
B26	CBI36776.3	V. vinifera
B27	CBI19020.3	V. vinifera
B28	CBI16798.3	V. vinifera
B29	CBI32324.3	V. vinifera
B30	CBI37000.3	V. vinifera
B31	EDQ82130.1	P. patens
B32	EDQ79932.1	P. patens
B33	EDQ77195.1	P. patens
B34	EDQ68633.1	P. patens
B35	EDQ65212.1	P. patens
C1	AEC09233.1	A. thaliana
C2	BAF16002.1	O. sativa
C3	EEE76580.1	P. trichocarpa
C4	XP_002458147.1	S. bicolor
C5	CBI35231.3	V. vinifera
C6	EDQ64648.1	P. patens
D1	Cre09.g399073.t1.2	C. reinhardtii
D2	33493	C. subellipsoidea
D3	107325	M. pusilla
D4	7211	O. Lucimarinus
D5	Vocar20004404m	V. carteri
D6	156096	S. moellendorffii
D7	AEC09502.1	A. thaliana
D8	BAF26765.1	O. sativa
D9	EEE92663.1	P. trichocarpa
D10	XP_002437859.1	S. bicolor
D11	CBI30390.3	V. vinifera
D12	EDQ57798.1	P. patens
E1	g2597.t1	C. reinhardtii
E2	Vocar20013749m	V. carteri
E3	g2602.t1	C. reinhardtii
F1	63294	C. subellipsoidea
F2	63592	M. pusilla
F3	63589	C. subellipsoidea
